# Supplementary material for: Ezrin, radixin, and moesin are dispensable for macrophage migration and cellular cortex mechanics
Source: EMBO J. 2024 Jul 18;43(21):4. doi: 10.1038/s44318-024-00173-7 (PMC11535515; doi:10.1038/s44318-024-00173-7)
Supplement: Supplementary file 19 — Source data Fig. 1 [file 44318_2024_173_MOESM19_ESM.zip]

Archive with 66 entries (55 files):
- Figure 1_ human macro_siMSN_Hox KO simples/
- __MACOSX/._Figure 1_ human macro_siMSN_Hox KO simples
- Figure 1_ human macro_siMSN_Hox KO simples/1I Num 3Dmig_KOsimples__Collagen/
- __MACOSX/Figure 1_ human macro_siMSN_Hox KO simples/._1I Num 3Dmig_KOsimples__Collagen
- Figure 1_ human macro_siMSN_Hox KO simples/1A Image Blot_human ERM/
- __MACOSX/Figure 1_ human macro_siMSN_Hox KO simples/._1A Image Blot_human ERM
- Figure 1_ human macro_siMSN_Hox KO simples/1C WB/
- __MACOSX/Figure 1_ human macro_siMSN_Hox KO simples/._1C WB
- Figure 1_ human macro_siMSN_Hox KO simples/1H Image Blot KO ERM simples/
- __MACOSX/Figure 1_ human macro_siMSN_Hox KO simples/._1H Image Blot KO ERM simples
- Figure 1_ human macro_siMSN_Hox KO simples/1B Num quantif blot_hum ERM/
- __MACOSX/Figure 1_ human macro_siMSN_Hox KO simples/._1B Num quantif blot_hum ERM
- Figure 1_ human macro_siMSN_Hox KO simples/1D siERM Coll/
- __MACOSX/Figure 1_ human macro_siMSN_Hox KO simples/._1D siERM Coll
- Figure 1_ human macro_siMSN_Hox KO simples/1E siERM Mat/
- __MACOSX/Figure 1_ human macro_siMSN_Hox KO simples/._1E siERM Mat
- Figure 1_ human macro_siMSN_Hox KO simples/1F Image Blot_hox ERM/
- __MACOSX/Figure 1_ human macro_siMSN_Hox KO simples/._1F Image Blot_hox ERM
- Figure 1_ human macro_siMSN_Hox KO simples/1J Num 3Dmig_KOsimples__Matrigel/
- __MACOSX/Figure 1_ human macro_siMSN_Hox KO simples/._1J Num 3Dmig_KOsimples__Matrigel
- Figure 1_ human macro_siMSN_Hox KO simples/1G Num quantif blot_hox ERM/
- __MACOSX/Figure 1_ human macro_siMSN_Hox KO simples/._1G Num quantif blot_hox ERM
- Figure 1_ human macro_siMSN_Hox KO simples/1I Num 3Dmig_KOsimples__Collagen/1I Distance Collagen.xlsx
- __MACOSX/Figure 1_ human macro_siMSN_Hox KO simples/1I Num 3Dmig_KOsimples__Collagen/._1I Distance Collagen.xlsx
- Figure 1_ human macro_siMSN_Hox KO simples/1I Num 3Dmig_KOsimples__Collagen/1I %migration Collagen.xlsx
- __MACOSX/Figure 1_ human macro_siMSN_Hox KO simples/1I Num 3Dmig_KOsimples__Collagen/._1I %migration Collagen.xlsx
- Figure 1_ human macro_siMSN_Hox KO simples/1A Image Blot_human ERM/1A_READ ME.txt
- __MACOSX/Figure 1_ human macro_siMSN_Hox KO simples/1A Image Blot_human ERM/._1A_READ ME.txt
- Figure 1_ human macro_siMSN_Hox KO simples/1A Image Blot_human ERM/1A_ERM_Actin_WB30-5s.tif
- __MACOSX/Figure 1_ human macro_siMSN_Hox KO simples/1A Image Blot_human ERM/._1A_ERM_Actin_WB30-5s.tif
- Figure 1_ human macro_siMSN_Hox KO simples/1A Image Blot_human ERM/1A_Ezr_Msn_pERM_WB31_10s.tif
- __MACOSX/Figure 1_ human macro_siMSN_Hox KO simples/1A Image Blot_human ERM/._1A_Ezr_Msn_pERM_WB31_10s.tif
- Figure 1_ human macro_siMSN_Hox KO simples/1A Image Blot_human ERM/1A_Rdx_Actin of Ezrin_WB31_45s.tif
- __MACOSX/Figure 1_ human macro_siMSN_Hox KO simples/1A Image Blot_human ERM/._1A_Rdx_Actin of Ezrin_WB31_45s.tif
- Figure 1_ human macro_siMSN_Hox KO simples/1C WB/D720 original annotated low contrast.png
- __MACOSX/Figure 1_ human macro_siMSN_Hox KO simples/1C WB/._D720 original annotated low contrast.png
- Figure 1_ human macro_siMSN_Hox KO simples/1C WB/D720 original annotated high contrast.png
- __MACOSX/Figure 1_ human macro_siMSN_Hox KO simples/1C WB/._D720 original annotated high contrast.png
- Figure 1_ human macro_siMSN_Hox KO simples/1H Image Blot KO ERM simples/1H_simple ko_WB27_15s_30s_d.tif
- __MACOSX/Figure 1_ human macro_siMSN_Hox KO simples/1H Image Blot KO ERM simples/._1H_simple ko_WB27_15s_30s_d.tif
- Figure 1_ human macro_siMSN_Hox KO simples/1H Image Blot KO ERM simples/1H_READ ME.txt
- __MACOSX/Figure 1_ human macro_siMSN_Hox KO simples/1H Image Blot KO ERM simples/._1H_READ ME.txt
- Figure 1_ human macro_siMSN_Hox KO simples/1B Num quantif blot_hum ERM/1B_Human ERM.xlsx
- __MACOSX/Figure 1_ human macro_siMSN_Hox KO simples/1B Num quantif blot_hum ERM/._1B_Human ERM.xlsx
- Figure 1_ human macro_siMSN_Hox KO simples/1D siERM Coll/1D %migration Collagen.xlsx
- __MACOSX/Figure 1_ human macro_siMSN_Hox KO simples/1D siERM Coll/._1D %migration Collagen.xlsx
- Figure 1_ human macro_siMSN_Hox KO simples/1E siERM Mat/1E %migration Matrigel.xlsx
- __MACOSX/Figure 1_ human macro_siMSN_Hox KO simples/1E siERM Mat/._1E %migration Matrigel.xlsx
- Figure 1_ human macro_siMSN_Hox KO simples/1F Image Blot_hox ERM/WB32_2min_hox_ERM_actin.tif
- __MACOSX/Figure 1_ human macro_siMSN_Hox KO simples/1F Image Blot_hox ERM/._WB32_2min_hox_ERM_actin.tif
- Figure 1_ human macro_siMSN_Hox KO simples/1F Image Blot_hox ERM/WB31_10s_hox_pERM-actin_RDX-actin.tif
- __MACOSX/Figure 1_ human macro_siMSN_Hox KO simples/1F Image Blot_hox ERM/._WB31_10s_hox_pERM-actin_RDX-actin.tif
- Figure 1_ human macro_siMSN_Hox KO simples/1F Image Blot_hox ERM/WB34_30s_EZRIN_actin_MOESIN-actin.tif
- __MACOSX/Figure 1_ human macro_siMSN_Hox KO simples/1F Image Blot_hox ERM/._WB34_30s_EZRIN_actin_MOESIN-actin.tif
- Figure 1_ human macro_siMSN_Hox KO simples/1F Image Blot_hox ERM/1F_READ ME.txt
- __MACOSX/Figure 1_ human macro_siMSN_Hox KO simples/1F Image Blot_hox ERM/._1F_READ ME.txt
- Figure 1_ human macro_siMSN_Hox KO simples/1F Image Blot_hox ERM/WB31_45s_hox_RDX.tif
- __MACOSX/Figure 1_ human macro_siMSN_Hox KO simples/1F Image Blot_hox ERM/._WB31_45s_hox_RDX.tif
- Figure 1_ human macro_siMSN_Hox KO simples/1F Image Blot_hox ERM/WB31_10s_hox_pERM-actin_RDX-actin_dotted line.tif
- __MACOSX/Figure 1_ human macro_siMSN_Hox KO simples/1F Image Blot_hox ERM/._WB31_10s_hox_pERM-actin_RDX-actin_dotted line.tif
- Figure 1_ human macro_siMSN_Hox KO simples/1J Num 3Dmig_KOsimples__Matrigel/1J %migration Matrigel.xlsx
- __MACOSX/Figure 1_ human macro_siMSN_Hox KO simples/1J Num 3Dmig_KOsimples__Matrigel/._1J %migration Matrigel.xlsx
- Figure 1_ human macro_siMSN_Hox KO simples/1J Num 3Dmig_KOsimples__Matrigel/1J Distance Matrigel.xlsx
- __MACOSX/Figure 1_ human macro_siMSN_Hox KO simples/1J Num 3Dmig_KOsimples__Matrigel/._1J Distance Matrigel.xlsx
- Figure 1_ human macro_siMSN_Hox KO simples/1G Num quantif blot_hox ERM/1G HoxB8 ERM.xlsx
- __MACOSX/Figure 1_ human macro_siMSN_Hox KO simples/1G Num quantif blot_hox ERM/._1G HoxB8 ERM.xlsx
