# Supplementary material for: Ezrin, radixin, and moesin are dispensable for macrophage migration and cellular cortex mechanics
Source: EMBO J. 2024 Jul 18;43(21):4. doi: 10.1038/s44318-024-00173-7 (PMC11535515; doi:10.1038/s44318-024-00173-7)
Supplement: Supplementary file 19 — Source data Fig. 1 [file 44318_2024_173_MOESM19_ESM.zip › Figure 1_ human macro_siMSN_Hox KO simples/1I Num 3Dmig_KOsimples__Collagen/1I Distance Collagen.xlsx]

## Sheet: 2023_KO simples_Distance_Collag
All migration distance data from 2 experiments in µm					Median per experiments in µm
WT	KO EZR	KO RDX	KO MSN			WT	KO EZR	KO RDX	KO MSN
-1020	-1020	-720	-930		n1	-240	-180	-180	-150
-900	-810	-720	-750		n2	-90	-90	-120	-90
-810	-660	-660	-660
-810	-630	-630	-660
-780	-630	-630	-630
-780	-600	-600	-600
-780	-600	-600	-600
-750	-600	-570	-540
-690	-570	-570	-540
-660	-540	-570	-540
-660	-510	-540	-510
-660	-510	-540	-510
-630	-510	-540	-450
-630	-480	-510	-450
-630	-480	-510	-450
-630	-450	-480	-420
-630	-450	-480	-420
-600	-450	-480	-420
-600	-450	-450	-420
-600	-450	-450	-420
-600	-450	-450	-390
-540	-420	-420	-390
-540	-420	-420	-390
-540	-390	-420	-390
-540	-390	-390	-390
-540	-390	-390	-390
-540	-390	-390	-390
-540	-390	-390	-360
-540	-390	-390	-360
-540	-390	-390	-360
-540	-360	-390	-360
-510	-360	-360	-330
-510	-360	-360	-330
-510	-360	-330	-330
-480	-360	-330	-330
-480	-360	-300	-330
-480	-360	-300	-300
-480	-360	-270	-300
-480	-360	-270	-300
-480	-330	-270	-300
-480	-330	-270	-300
-480	-330	-240	-300
-480	-330	-240	-300
-480	-330	-240	-270
-480	-330	-240	-270
-480	-330	-240	-270
-480	-330	-240	-270
-450	-330	-240	-270
-450	-330	-240	-270
-450	-300	-240	-270
-420	-300	-210	-270
-390	-300	-210	-270
-390	-300	-210	-270
-390	-270	-210	-270
-390	-270	-210	-270
-390	-270	-210	-240
-390	-270	-210	-240
-390	-240	-210	-210
-390	-240	-210	-210
-390	-240	-210	-210
-390	-240	-210	-210
-360	-240	-210	-210
-360	-240	-210	-210
-360	-210	-210	-210
-360	-210	-180	-210
-360	-210	-180	-210
-360	-210	-180	-210
-360	-210	-180	-210
-330	-210	-180	-210
-330	-210	-180	-210
-330	-210	-180	-210
-330	-210	-180	-180
-330	-180	-180	-180
-330	-180	-180	-150
-330	-180	-180	-150
-330	-180	-180	-150
-330	-180	-180	-150
-330	-180	-150	-150
-330	-180	-150	-150
-300	-180	-150	-150
-300	-180	-150	-150
-300	-180	-150	-150
-300	-180	-150	-150
-300	-180	-150	-150
-300	-180	-150	-150
-270	-150	-120	-150
-270	-150	-120	-150
-270	-150	-120	-120
-270	-150	-120	-120
-270	-120	-120	-120
-270	-120	-120	-120
-270	-120	-120	-120
-240	-120	-120	-120
-240	-120	-120	-120
-240	-120	-120	-120
-240	-120	-120	-120
-240	-120	-120	-120
-240	-120	-120	-120
-240	-120	-90	-120
-240	-120	-90	-120
-240	-120	-90	-120
-240	-120	-90	-90
-240	-120	-90	-90
-240	-120	-90	-90
-210	-120	-90	-90
-210	-120	-90	-90
-210	-90	-90	-90
-210	-90	-90	-90
-210	-90	-90	-90
-210	-90	-90	-90
-210	-90	-90	-90
-180	-90	-60	-90
-180	-90	-60	-90
-180	-90	-60	-90
-180	-90	-60	-90
-180	-90	-60	-90
-180	-90	-60	-90
-180	-90	-60	-60
-180	-90	-60	-60
-180	-90	-60	-60
-180	-90	-60	-60
-180	-60	-60	-60
-180	-60	-60	-60
-150	-60	-60	-60
-150	-60	-60	-60
-150	-60	-60	-60
-150	-60	-60	-60
-150	-60	-60	-60
-150	-60	-60	-60
-150	-60	-60	-60
-120	-60	-30	-60
-120	-60	-30	-60
-120	-60	-30	-60
-120	-60	-30	-60
-120	-30	0	-60
-120	-30	0	-60
-120	-30	0	-60
-120	-30	-900	-60
-120	-30	-900	-60
-120	-30	-660	-60
-120	-30	-660	-60
-120	-30	-510	-30
-120	-570	-420	-30
-120	-510	-420	-30
-120	-510	-390	-30
-90	-510	-300	-30
-90	-450	-300	-30
-90	-450	-240	-30
-90	-390	-240	-30
-90	-360	-210	-30
-90	-360	-120	-30
-90	-360	-90	-30
-90	-360	-90	-30
-90	-270	-60	-30
-90	-240	-60	-30
-90	-210	-60	-30
-90	-180	-30	-30
-90	-180	-1110	-630
-60	-150	-870	-510
-60	-150	-840	-480
-60	-120	-840	-480
-60	-120	-810	-480
-60	-120	-690	-480
-60	-120	-690	-480
-60	-90	-630	-450
-60	-90	-600	-450
-60	-60	-540	-420
-60	-60	-510	-360
-60	-30	-510	-330
-60	-780	-510	-300
-60	-720	-510	-300
-60	-720	-480	-300
-60	-480	-480	-270
-60	-480	-480	-270
-60	-420	-480	-240
-60	-390	-480	-240
-60	-390	-450	-240
-30	-390	-450	-210
-30	-390	-450	-210
-30	-390	-450	-210
-30	-360	-420	-180
-30	-360	-420	-180
-30	-330	-420	-150
-30	-330	-390	-150
-30	-330	-390	-150
-30	-330	-390	-150
-30	-300	-390	-150
-30	-300	-390	-120
-1560	-300	-360	-120
-900	-300	-360	-90
-900	-270	-360	-60
-840	-270	-360	-60
-750	-240	-330	-60
-720	-240	-330	-60
-690	-240	-330	-60
-660	-240	-330	-30
-540	-240	-330	-30
-540	-240	-330	-30
-510	-240	-330	-30
-510	-210	-300	-30
-510	-210	-300	0
-480	-210	-300	-750
-480	-210	-270	-720
-480	-180	-270	-660
-450	-180	-270	-540
-450	-180	-270	-540
-420	-180	-270	-480
-420	-180	-270	-480
-420	-180	-270	-450
-390	-180	-240	-450
-390	-180	-240	-450
-390	-150	-240	-420
-390	-150	-240	-360
-360	-150	-240	-360
-270	-150	-240	-360
-270	-150	-240	-360
-270	-150	-240	-330
-240	-150	-240	-300
-240	-150	-210	-300
-210	-150	-210	-300
-180	-120	-210	-300
-180	-120	-210	-300
-150	-120	-210	-300
-90	-120	-210	-300
-60	-120	-210	-300
-60	-120	-210	-270
-60	-120	-210	-270
-60	-120	-180	-270
-60	-120	-180	-240
-30	-120	-180	-240
-30	-120	-180	-240
0	-120	-180	-240
-1050	-120	-180	-240
-870	-120	-150	-240
-840	-120	-150	-240
-840	-120	-150	-240
-810	-120	-150	-240
-810	-90	-150	-210
-750	-90	-150	-210
-750	-90	-150	-210
-750	-90	-150	-210
-720	-90	-150	-180
-690	-90	-150	-180
-630	-90	-150	-180
-600	-90	-120	-180
-600	-60	-120	-180
-600	-60	-120	-180
-540	-60	-120	-180
-540	-60	-120	-180
-510	-60	-120	-180
-510	-60	-120	-150
-480	-60	-120	-150
-480	-60	-90	-150
-480	-30	-90	-150
-480	-30	-90	-150
-480	-30	-90	-150
-480	-30	-90	-150
-480	-30	-90	-150
-450	-30	-90	-150
-450	-30	-90	-150
-420	-30	-90	-150
-420	-30	-90	-150
-390	-690	-90	-120
-390	-630	-90	-120
-390	-480	-90	-120
-390	-420	-90	-120
-390	-360	-90	-120
-390	-300	-90	-120
-390	-270	-90	-120
-390	-240	-90	-120
-390	-210	-60	-120
-390	-210	-60	-120
-390	-210	-60	-120
-360	-210	-60	-90
-360	-180	-60	-90
-360	-180	-60	-90
-360	-150	-60	-90
-330	-120	-60	-90
-330	-120	-60	-90
-330	-120	-30	-90
-330	-90	-30	-90
-330	-60	-30	-90
-330	-60	-30	-90
-330	-60	-30	-90
-330	-60	-30	-90
-330	-60	-30	-90
-330	-30	-30	-90
-300	-1260	-30	-90
-300	-870	-630	-60
-300	-810	-600	-60
-300	-780	-540	-60
-300	-780	-510	-60
-300	-720	-510	-60
-300	-720	-450	-60
-300	-540	-330	-60
-300	-540	-270	-60
-300	-510	-270	-60
-300	-510	-270	-60
-270	-480	-270	-60
-270	-480	-210	-60
-270	-480	-210	-60
-270	-450	-210	-60
-270	-450	-210	-30
-270	-450	-120	-30
-270	-420	-90	-30
-270	-420	-90	-30
-270	-420	-60	-570
-240	-420	-30	-360
-240	-360	-30	-180
-240	-360	-30	-180
-240	-360	0	-180
-240	-330	-690	-150
-210	-330	-630	-150
-210	-300	-600	-120
-210	-300	-600	-120
-210	-300	-570	-90
-210	-270	-570	-60
-210	-270	-540	-60
-210	-270	-510	-30
-210	-240	-480	-30
-210	-240	-420	-30
-210	-240	-420	-690
-180	-240	-420	-660
-180	-240	-420	-660
-180	-210	-420	-540
-180	-210	-420	-480
-180	-210	-420	-420
-180	-210	-390	-420
-180	-210	-390	-390
-150	-210	-390	-360
-150	-180	-360	-330
-150	-180	-360	-330
-150	-180	-360	-330
-150	-180	-360	-300
-150	-180	-330	-300
-150	-180	-330	-270
-150	-180	-330	-270
-150	-180	-330	-270
-150	-180	-330	-270
-150	-150	-300	-270
-150	-150	-300	-270
-150	-150	-300	-240
-120	-150	-300	-240
-120	-150	-270	-240
-120	-150	-270	-240
-120	-150	-270	-210
-120	-150	-270	-210
-120	-120	-270	-210
-120	-120	-270	-210
-120	-120	-270	-210
-120	-120	-240	-180
-120	-120	-240	-180
-120	-120	-240	-180
-90	-90	-210	-180
-90	-90	-210	-180
-90	-90	-210	-180
-90	-90	-210	-150
-90	-90	-210	-150
-90	-90	-210	-150
-90	-90	-180	-150
-90	-90	-180	-150
-90	-90	-180	-150
-90	-90	-180	-150
-90	-60	-180	-150
-90	-60	-180	-120
-60	-60	-180	-120
-60	-60	-180	-120
-60	-60	-180	-120
-60	-60	-180	-120
-60	-60	-180	-120
-60	-60	-180	-120
-60	-60	-180	-120
-60	-60	-150	-90
-60	-60	-150	-90
-60	-60	-150	-90
-60	-60	-150	-90
-60	-60	-150	-90
-60	-60	-150	-90
-60	-60	-150	-90
-60	-60	-150	-90
-60	-60	-150	-90
-30	-60	-120	-90
-30	-60	-120	-90
-30	-60	-120	-90
-30	-30	-120	-90
-30	-30	-120	-90
-30	-30	-120	-60
-30	-30	-120	-60
-30	-30	-120	-60
-30	-30	-120	-60
-30	-30	-120	-60
-30	30	-120	-60
0	30	-90	-60
0	-780	-90	-60
0	-270	-90	-60
0	-270	-90	-60
-1260	-150	-90	-60
-840	-90	-90	-60
-840	-60	-90	-60
-810	-600	-90	-30
-780	-570	-90	-30
-690	-300	-90	-30
-630	-300	-90	-30
-630	-240	-90	-30
-600	-240	-90	-30
-540	-210	-90	-30
-510	-210	-90	-30
-480	-210	-90	-30
-450	-180	-90	0
-420	-180	-90	0
-390	-180	-90	0
-390	-150	-60	0
-360	-150	-60	0
-330	-150	-60	0
-300	-150	-60	-330
-300	-150	-60	-300
-270	-120	-60	-270
-270	-120	-60	-240
-240	-120	-60	-210
-240	-120	-60	-150
-210	-120	-60	-150
-210	-120	-60	-90
-210	-90	-60	-90
-180	-90	-60	-90
-150	-90	-60	-60
-150	-90	-60	-60
-120	-90	-30	-30
-120	-90	-30	-30
-90	-60	-30	-30
-90	-60	-30	-30
-60	-60	-30	-450
-60	-60	-30	-450
-30	-60	-30	-420
-30	-60	-30	-420
-30	-60	-30	-390
-30	-60	-30	-360
-30	-60	-30	-300
0	-60	-30	-240
-1020	-60	-30	-240
-990	-30	-30	-210
-720	-30	-30	-210
-720	-30	-30	-210
-690	-30	-30	-180
-660	-30	-30	-180
-600	-30	0	-180
-600	-30	-570	-180
-540	-30	-480	-180
-510	-30	-450	-180
-480	-390	-390	-180
-480	-300	-390	-150
-480	-300	-360	-150
-450	-270	-330	-150
-450	-270	-240	-150
-450	-210	-150	-150
-420	-210	-150	-120
-420	-180	-150	-120
-390	-150	-120	-120
-390	-150	-120	-120
-390	-120	-120	-120
-390	-120	-90	-120
-360	-120	-60	-120
-360	-120	-30	-120
-360	-90	-30	-120
-330	-90	-30	-120
-330	-90	-30	-120
-330	-60	0	-90
-330	-60	-480	-90
-300	-60	-420	-90
-300	-60	-390	-90
-300	-60	-330	-90
-300	-60	-330	-90
-300	-30	-330	-90
-270	-30	-330	-90
-270	-30	-300	-90
-270	-30	-270	-60
-270	-30	-270	-60
-270	-30	-270	-60
-270	-30	-270	-60
-270	-30	-240	-60
-240	0	-240	-60
-240	-270	-240	-60
-240	-270	-240	-60
-240	-270	-240	-60
-240	-240	-240	-60
-210	-240	-210	-60
-210	-210	-210	-60
-210	-210	-210	-60
-210	-210	-180	-60
-210	-210	-180	-60
-180	-180	-180	-60
-180	-180	-180	-60
-180	-180	-180	-60
-180	-180	-180	-60
-150	-180	-180	-60
-150	-150	-150	-60
-150	-150	-150	-60
-150	-150	-150	-30
-150	-150	-150	-30
-150	-150	-150	-30
-150	-150	-150	-30
-150	-150	-120	-30
-150	-150	-120	-30
-150	-150	-120	-30
-150	-150	-120	-30
-150	-150	-120	-30
-150	-150	-120	-30
-150	-150	-120	-30
-150	-150	-120	-30
-150	-150	-120	-30
-150	-150	-120	-30
-150	-150	-120	-30
-120	-150	-120	-30
-120	-120	-120	-30
-120	-120	-120	0
-120	-120	-120	0
-120	-120	-120	0
-120	-120	-120	0
-90	-120	-120	-450
-90	-120	-120	-300
-90	-120	-90	-270
-90	-120	-90	-240
-90	-120	-90	-240
-90	-120	-90	-240
-90	-120	-90	-240
-90	-120	-90	-210
-90	-120	-90	-210
-90	-120	-90	-180
-90	-120	-90	-180
-90	-120	-90	-180
-90	-120	-90	-180
-60	-120	-60	-150
-60	-120	-60	-120
-60	-120	-60	-90
-60	-120	-60	-90
-60	-90	-60	-90
-60	-90	-60	-90
-60	-90	-60	-60
-60	-90	-60	-60
-60	-90	-60	-60
-60	-90	-60	-60
-60	-90	-60	-60
-60	-90	-60	-30
-60	-90	-60	-30
-60	-90	-60	-30
-60	-90	-30	-30
-60	-90	-30	-30
-60	-90	-30	-30
-30	-60	-30	-30
-30	-60	-30	0
-30	-60	-30	0
-30	-60	-30	-480
-30	-60	-30	-420
-600	-60	-30	-300
-480	-60	-30	-300
-450	-60	-30	-270
-420	-60	-30	-270
-330	-60	-30	-270
-300	-60	-30	-240
-300	-60	-30	-240
-270	-60	-30	-240
-240	-60	0	-240
-240	-30	0	-240
-210	-30	0	-210
-210	-30	-270	-180
-150	-30	-270	-180
-90	-30	-210	-180
-90	-30	-210	-180
-90	0	-210	-180
-60	0	-210	-180
-60	-390	-210	-150
-30	-360	-180	-150
-390	-300	-180	-150
-360	-300	-180	-150
-360	-240	-150	-150
-360	-240	-120	-150
-360	-240	-90	-150
-330	-210	-90	-120
-300	-180	-90	-120
-300	-180	-90	-120
-300	-180	-90	-120
-300	-180	-60	-120
-270	-150	-60	-120
-270	-150	-60	-120
-270	-150	-60	-120
-270	-150	-60	-90
-270	-150	-60	-90
-240	-150	-60	-90
-240	-150	-60	-90
-240	-120	-60	-90
-240	-90	-30	-90
-240	-90	-30	-90
-210	-90	-30	-90
-210	-60	0	-90
-210	-60	0	-90
-210	-30	-540	-90
-180	-30	-420	-90
-180	-30	-390	-90
-180	0	-360	-90
-180	-600	-330	-90
-180	-450	-300	-60
-180	-300	-270	-60
-180	-270	-270	-60
-180	-240	-240	-60
-180	-240	-210	-60
-180	-240	-180	-60
-150	-210	-180	-60
-150	-180	-180	-60
-150	-180	-180	-60
-150	-150	-180	-60
-150	-150	-180	-60
-150	-150	-180	-60
-150	-150	-180	-60
-150	-150	-150	-60
-150	-150	-150	-60
-150	-150	-150	-60
-150	-150	-150	-60
-150	-150	-150	-60
-150	-120	-150	-60
-150	-120	-150	-60
-150	-120	-150	-30
-150	-120	-150	-30
-150	-120	-150	-30
-150	-120	-120	-30
-150	-120	-120	-30
-150	-120	-120	-30
-120	-90	-120	-30
-120	-90	-120	-30
-120	-90	-120	-30
-120	-90	-90	-30
-120	-90	-90	-30
-120	-90	-90	-30
-120	-60	-90	-30
-120	-60	-90	-30
-120	-60	-90	-30
-120	-60	-90	-570
-120	-60	-90	-300
-120	-60	-90	-270
-120	-60	-90	-240
-120	-60	-90	-180
-120	-60	-90	-180
-120	-60	-90	-180
-120	-60	-90	-150
-120	-60	-90	-150
-120	-60	-90	-120
-120	-60	-90	-90
-120	-60	-90	-90
-120	-60	-60	-60
-120	-30	-60	-60
-120	-420	-60	-60
-120	-360	-60	-60
-120	-330	-60	-60
-120	-300	-60	-30
-90	-300	-60	-30
-90	-240	-60	-30
-90	-240	-60	-30
-90	-180	-60	-30
-90	-150	-60	-30
-90	-150	-60	-30
-90	-150	-30	-30
-90	-120	-270	-30
-90	-120	-270	-30
-90	-120	-240	-30
-90	-90	-210	-450
-90	-90	-150	-390
-90	-90	-120	-390
-90	-90	-120	-360
-90	-90	-120	-330
-90	-60	-120	-300
-90	-60	-120	-300
-90	-60	-90	-300
-90	-60	-90	-300
-90	-60	-60	-270
-90	-60	-60	-270
-90	-60	-60	-270
-90	-60	-60	-270
-90	-60	-30	-240
-90	-30	-390	-240
-90	-30	-330	-240
-90	-30	-330	-240
-90	-510	-330	-240
-90	-450	-240	-240
-90	-330	-240	-240
-90	-330	-240	-210
-90	-330	-210	-210
-90	-330	-180	-210
-90	-300	-180	-210
-90	-300	-150	-210
-90	-270	-150	-180
-90	-270	-150	-180
-90	-270	-150	-180
-90	-270	-150	-180
-90	-270	-120	-150
-90	-240	-90	-150
-90	-210	-90	-150
-60	-210	-90	-150
-60	-210	-90	-150
-60	-210	-90	-150
-60	-210	-90	-150
-60	-180	-90	-150
-60	-180	-90	-150
-60	-180	-60	-120
-60	-180	-60	-120
-60	-180	-60	-120
-60	-180	-60	-120
-60	-150	-60	-120
-60	-150	-60	-120
-60	-150	-60	-120
-60	-150	-60	-120
-60	-150	-60	-120
-60	-150	-60	-120
-60	-150	-60	-120
-60	-150	-60	-120
-60	-120	-60	-120
-60	-120	-60	-120
-60	-120	-30	-120
-60	-120	-30	-120
-60	-120	-30	-120
-60	-120	-30	-120
-60	-120	-30	-120
-60	-120	-210	-120
-60	-120	-210	-120
-60	-120	-120	-120
-60	-90	-90	-120
-60	-90	-90	-120
-60	-90	-90	-120
-60	-90	-60	-120
-60	-90	-60	-90
-60	-90	-60	-90
-60	-90	-30	-90
-60	-90	-30	-90
-60	-90	-30	-90
-60	-90	-30	-90
-60	-90	-360	-90
-60	-60	-240	-90
-60	-60	-240	-90
-60	-60	-210	-90
-60	-60	-210	-90
-60	-60	-210	-90
-60	-60	-210	-90
-60	-60	-210	-90
-60	-60	-210	-90
-60	-60	-180	-90
-60	-60	-180	-90
-30	-60	-180	-90
-30	-30	-180	-90
-30	-30	-180	-90
-30	-30	-180	-60
-30	-30	-150	-60
-30	-30	-150	-60
-30	-30	-150	-60
-30	-30	-150	-60
-30	-30	-150	-60
-30	-30	-150	-60
-30	-30	-120	-60
-30	-240	-120	-60
-30	-180	-120	-60
-30	-150	-120	-30
-30	-120	-120	-30
-30	-120	-120	-30
-30	-120	-120	-30
-30	-120	-120	-30
-30	-120	-90	-30
-30	-90	-90	-30
-30	-90	-90	-30
-30	-90	-90	-30
-30	-60	-90	-30
-30	-60	-90	-30
-30	-60	-90	0
-30	-60	-90	-450
-30	-30	-90	-390
-30	-30	-60	-390
-30	-30	-60	-360
-30	-30	-60	-210
-30	-30	-60	-210
-30	-30	-60	-180
-30	-30	-60	-150
-30	-30	-60	-120
-30	-480	-60	-120
-30	-300	-60	-90
-30	-300	-60	-90
-30	-270	-30	-90
-30	-210	-30	-90
-30	-180	-30	-90
-30	-180	-30	-60
-30	-180	-30	-60
-30	-180	-30	-60
-30	-180	-30	-30
0	-180	-30	-30
0	-150	-30	-30
-300	-150	-300	-30
-270	-150	-300	-30
-240	-150	-240	-30
-240	-120	-210	-300
-240	-120	-180	-300
-210	-120	-180	-270
-210	-120	-120	-270
-210	-120	-60	-270
-180	-120	-60	-270
-180	-120	-60	-270
-180	-120	-60	-240
-150	-90	-60	-240
-150	-90	-60	-240
-120	-90	-30	-240
-120	-90	-30	-210
-120	-90	-30	-210
-120	-90	-30	-210
-120	-90	-30	-210
-120	-90	-360	-210
-90	-90	-330	-210
-90	-90	-270	-180
-90	-90	-270	-180
-90	-90	-240	-180
-90	-90	-240	-180
-90	-60	-240	-150
-90	-60	-240	-150
-90	-60	-240	-150
-90	-60	-240	-150
-90	-60	-240	-150
-90	-60	-240	-150
-90	-60	-240	-150
-90	-60	-240	-120
-60	-60	-210	-120
-60	-60	-210	-120
-60	-60	-210	-120
-60	-60	-210	-120
-60	-30	-210	-120
-60	-30	-180	-120
-60	-30	-180	-120
-60	-30	-180	-120
-60	-30	-180	-120
-60	-30	-180	-120
-60	-30	-180	-120
-60	-390	-180	-90
-60	-300	-180	-90
-60	-270	-180	-90
-60	-180	-180	-90
-60	-150	-180	-90
-60	-120	-180	-60
-60	-120	-180	-60
-30	-120	-150	-60
-30	-90	-150	-60
-30	-90	-150	-60
-30	-90	-150	-60
-30	-90	-150	-60
-30	-90	-150	-60
-30	-60	-150	-60
-30	-60	-150	-60
-30	-60	-150	-60
-30	-30	-120	-60
-330	-30	-120	-60
-300	-30	-120	-60
-300	-390	-120	-60
-270	-360	-120	-60
-270	-300	-120	-60
-240	-270	-120	-60
-210	-240	-120	-60
-210	-240	-120	-60
-210	-210	-120	-60
-210	-210	-120	-60
-210	-210	-120	-60
-210	-210	-120	-30
-180	-180	-120	-30
-180	-180	-120	-30
-180	-150	-120	-30
-180	-150	-120	-30
-180	-150	-120	-30
-150	-150	-120	-30
-150	-150	-120	-30
-150	-150	-120	-30
-150	-150	-120	-30
-150	-150	-120	-30
-150	-120	-120	-30
-150	-120	-90	-240
-120	-120	-90	-150
-120	-120	-90	-150
-90	-120	-90	-150
-90	-120	-90	-90
-90	-90	-90	-90
-90	-90	-90	-90
-60	-90	-90	-90
-60	-90	-90	-90
-60	-90	-90	-90
-60	-90	-90	-90
-60	-90	-90	-60
-60	-90	-90	-60
-60	-90	-90	-60
-60	-90	-90	-60
-60	-90	-90	-60
-60	-90	-60	-60
-60	-60	-60	-60
-30	-60	-60	-30
-30	-60	-60	-30
-30	-60	-60	-30
-30	-60	-60	-30
-30	-60	-60	-390
0	-60	-60	-360
0	-60	-60	-330
-210	-60	-60	-300
-180	-60	-60	-300
-120	-60	-60	-300
-120	-60	-60	-300
-90	-60	-60	-270
-90	-30	-60	-270
-60	-30	-60	-270
-30	-30	-60	-270
-30	-30	-60	-240
-330	-30	-60	-240
-270	-30	-60	-240
-210	-30	-60	-240
-210	-30	-60	-210
-180	-30	-30	-210
-180	-30	-30	-210
-150	-30	-30	-210
-150	0	-30	-180
-150	0	-30	-180
-150	0	-30	-180
-120	0	-30	-180
-120	0	-30	-150
-120	0	-30	-150
-120	30	-30	-150
-120	-300	0	-150
-120	-210	0	-150
-120	-150	0	-150
-120	-120	0	-150
-90	-120	30	-150
-90	-90	-390	-150
-90	-90	-360	-120
-90	-90	-360	-120
-90	-90	-210	-120
-90	-90	-210	-120
-90	-60	-210	-120
-90	-60	-180	-90
-90	-60	-90	-90
-90	-60	-90	-90
-90	-60	-90	-90
-90	-60	-60	-90
-60	-60	-60	-90
-60	-60	-60	-90
-60	-60	-60	-90
-60	-30	-60	-90
-60	-30	-30	-90
-60	-30	-390	-90
-60	-30	-360	-90
-60	-30	-330	-90
-60	-30	-330	-90
-30	-240	-330	-90
-30	-210	-330	-60
-30	-210	-330	-60
-30	-210	-330	-60
-210	-150	-270	-60
-180	-120	-270	-60
-180	-120	-270	-60
-180	-120	-270	-60
-150	-120	-270	-60
-150	-120	-270	-60
-90	-120	-270	-60
-90	-120	-270	-60
-90	-90	-270	-60
-60	-90	-270	-60
-30	-90	-240	-60
-450	-90	-240	-60
-330	-90	-240	-60
-270	-90	-240	-60
-270	-90	-210	-60
-240	-60	-210	-60
-180	-60	-210	-60
-180	-60	-210	-60
-180	-60	-210	-30
-150	-60	-210	-30
-150	-60	-210	-30
-150	-60	-180	-30
-150	-60	-180	-30
-150	-60	-180	-30
-120	-60	-180	-30
-120	-60	-180	-30
-120	-30	-180	-30
-120	-30	-150	0
-90	-30	-150	0
-90	-30	-150	0
-90	-30	-150	0
-90	-30	-150	0
-90	0	-150	0
-90	0	-120	0
-90	0	-120	-420
-90	-360	-120	-270
-90	-300	-120	-240
-60	-240	-120	-240
-60	-210	-120	-240
-60	-210	-120	-240
-60	-180	-120	-210
-60	-180	-120	-210
-60	-180	-120	-210
-60	-90	-120	-210
-60	-90	-120	-210
-60	-60	-120	-180
-60	-60	-120	-180
-60	-60	-90	-180
-60	-60	-90	-150
-60	-60	-90	-120
-60	-30	-90	-120
-60	-30	-90	-120
-60	-30	-90	-90
-30	-30	-90	-90
-30	0	-90	-90
-30	0	-90	-60
-30	0	-90	-60
-30		-90	-60
-30		-90	-60
-30		-90	-60
-30		-60	0
-30		-60	-420
-30		-60	-420
-30		-60	-270
0		-60	-240
0		-60	-240
0		-60	-240
-300		-60	-240
-240		-60	-210
-150		-60	-210
-60		-60	-180
-60		-60	-180
0		-60	-180
-330		-60	-150
-300		-60	-150
-270		-60	-150
-270		-60	-150
-270		-60	-150
-270		-60	-120
-270		-30	-120
-240		-30	-120
-180		-30	-120
-180		0	-120
-180		-270	-120
-150		-180	-120
-150		-180	-120
-120		-150	-120
-120		-150	-90
-120		-150	-90
-120		-120	-90
-120		-120	-90
-120		-90	-90
-120		-90	-90
-90		-90	-90
-90		-90	-90
-90		-90	-60
-90		-60	-60
-90		-60	-60
-90		-60	-60
-90			-60
-90			-60
-90			-60
-90			-60
-90			-60
-90			-60
-90			-60
-90			-60
-90			-60
-90			-60
-90			-60
-60			-60
-60			-30
-60			-30
-60			-30
-60			-30
-60			-30
-60			-30
-60			-30
-60			-30
-60			-30
-60			-30
-60			-30
-60			-30
-60			-30
-60			0
-60			0
-60			0
-60			0
-60			0
-60			-270
-30			-270
-30			-210
-30			-210
-30			-210
-30			-180
-30			-180
-30			-180
-30			-150
-270			-90
-210			-90
-180			-90
-150			-90
-150			-90
-120			-90
-120			-60
-90			-30
-90			-30
-90			-30
-90			-30
-90			0
-90			0
-90			-480
-60			-450
-60			-240
-60			-210
-30			-210
-30			-210
-30			-210
-30			-210
-30			-210
-30			-210
-30			-180
0			-180
0			-180
-420			-180
-300			-180
-300			-180
-300			-150
-300			-150
-300			-150
-270			-150
-270			-150
-270			-150
-270			-120
-270			-120
-240			-120
-240			-120
-210			-120
-210			-90
-210			-90
-210			-90
-210			-90
-210			-90
-180			-90
-180			-90
-180			-90
-180			-60
-180			-60
-180			-60
-180			-60
-180			-60
-180			-60
-180			-60
-150			-60
-150			-60
-150			-60
-150			-60
-150			-60
-150			-60
-150			-60
-150			-60
-150			-60
-150			-60
-120			-60
-120			-30
-120			-30
-120			-30
-120			-30
-120			-30
-120			-30
-120			-30
-120			-30
-120			-600
-120			-360
-90			-180
-90			-180
-90			-150
-90			-150
-90			-150
-90			-120
-90			-120
-90			-120
-90			-120
-90			-90
-90			-90
-90			-90
-90			-90
-90			-30
-90			-30
-90			-30
-60			-30
-60			-30
-60			-30
-60
-60
-60
-60
-60
-60
-60
-60
-60
-60
-60
-60
-60
-60
-60
-60
-60
-60
-30
-30
-30
-30
-30
-330
-270
-150
-120
-90
-90
-60
-60
-60
-60
-60
-60
-60
-60
-60
-60
-60
-60
-30
-30
0
