# Supplementary material for: Ezrin, radixin, and moesin are dispensable for macrophage migration and cellular cortex mechanics
Source: EMBO J. 2024 Jul 18;43(21):4. doi: 10.1038/s44318-024-00173-7 (PMC11535515; doi:10.1038/s44318-024-00173-7)
Supplement: Supplementary file 19 — Source data Fig. 1 [file 44318_2024_173_MOESM19_ESM.zip › Figure 1_ human macro_siMSN_Hox KO simples/1A Image Blot_human ERM/1A_READ ME.txt]

Panel 1A
ERM, p-ERM, ezrin, radixin and moesin expression levels of human blood-derived monocytes, and human monocyte-derived macrophages (HMDM) respectively differentiated from the same donor. Actin levels were used to normalize the immunoblots.

On the same immunoblot (WB31): 10s exposition was used to show the band for Ezrin, Moesin and respective actin, pERM and respective actin, and the actin respective to Radixin.
While 45s exposition was used for Radixin band, and the actin respective for ezrin (also indicated with a dotted line on the 10sec blot).

m: human monocytes ; M for human macrophages.
