# Supplementary material for: Ezrin, radixin, and moesin are dispensable for macrophage migration and cellular cortex mechanics
Source: EMBO J. 2024 Jul 18;43(21):4. doi: 10.1038/s44318-024-00173-7 (PMC11535515; doi:10.1038/s44318-024-00173-7)
Supplement: Supplementary file 19 — Source data Fig. 1 [file 44318_2024_173_MOESM19_ESM.zip › Figure 1_ human macro_siMSN_Hox KO simples/1H Image Blot KO ERM simples/1H_READ ME.txt]

Panel 1H 
Immunoblots showing the expression levels of ERM, p-ERM, ezrin, radixin and moesin of HoxB8-macrophages WT or respectively knockout for ezrin (KO Ezrin), radixin (KO Radixin) or moesin (KO Moesin).

All the band taken for the panel 1H are from the same immunoblot (WB27), with either 15s or 30s exposure time.
