# Supplementary material for: Ezrin, radixin, and moesin are dispensable for macrophage migration and cellular cortex mechanics
Source: EMBO J. 2024 Jul 18;43(21):4. doi: 10.1038/s44318-024-00173-7 (PMC11535515; doi:10.1038/s44318-024-00173-7)
Supplement: Supplementary file 19 — Source data Fig. 1 [file 44318_2024_173_MOESM19_ESM.zip › Figure 1_ human macro_siMSN_Hox KO simples/1B Num quantif blot_hum ERM/1B_Human ERM.xlsx]

## Sheet: Human ERM expression normMono
	monocytes 5.104				Macrophages 1.104
ERM	100	100	100	100	24	101	29	36
pERM	100	100	100	100	47	53	18	123
Ezr	100	100	100	100	84	209	76	153
Rdx	100	100	100	100	557	267	3248	830
Msn	100	100	100	100	50	83	78	99
