# Supplementary material for: Ezrin, radixin, and moesin are dispensable for macrophage migration and cellular cortex mechanics
Source: EMBO J. 2024 Jul 18;43(21):4. doi: 10.1038/s44318-024-00173-7 (PMC11535515; doi:10.1038/s44318-024-00173-7)
Supplement: Supplementary file 19 — Source data Fig. 1 [file 44318_2024_173_MOESM19_ESM.zip › Figure 1_ human macro_siMSN_Hox KO simples/1D siERM Coll/1D %migration Collagen.xlsx]

## Sheet: 1I %migration Collagen
	WT	siERM
	25.4174	38.2609
	43.6046	37.5
	27.3585	29.085
	32.8221	31.5789
	49.0085	36.9347
	22.9167	29.8165
