# Supplementary material for: Ezrin, radixin, and moesin are dispensable for macrophage migration and cellular cortex mechanics
Source: EMBO J. 2024 Jul 18;43(21):4. doi: 10.1038/s44318-024-00173-7 (PMC11535515; doi:10.1038/s44318-024-00173-7)
Supplement: Supplementary file 19 — Source data Fig. 1 [file 44318_2024_173_MOESM19_ESM.zip › Figure 1_ human macro_siMSN_Hox KO simples/1E siERM Mat/1E %migration Matrigel.xlsx]

## Sheet: 1I %migration Collagen
	WT	siERM
	25.5814	16.5049
	15.0307	9.43396
	19.8718	22.5256
	18.2156	15.1944
	5.44959	14.1689
	17.8571	25.4417
