# Supplementary material for: Ezrin, radixin, and moesin are dispensable for macrophage migration and cellular cortex mechanics
Source: EMBO J. 2024 Jul 18;43(21):4. doi: 10.1038/s44318-024-00173-7 (PMC11535515; doi:10.1038/s44318-024-00173-7)
Supplement: Supplementary file 19 — Source data Fig. 1 [file 44318_2024_173_MOESM19_ESM.zip › Figure 1_ human macro_siMSN_Hox KO simples/1F Image Blot_hox ERM/1F_READ ME.txt]

Panel 1F
ERM, p-ERM, ezrin, radixin and moesin expression levels of murine WT hoxB8-progenitors, and WT hoxB8-macrophages. 

On the same immunoblot (WB31): 10s exposition was used to show the band for pERM and respective actin and the actin respective to Radixin.
While 45s exposition was used for Radixin band (also indicated with a dotted line on the 10sec blot).
