# Supplementary material for: Ezrin, radixin, and moesin are dispensable for macrophage migration and cellular cortex mechanics
Source: EMBO J. 2024 Jul 18;43(21):4. doi: 10.1038/s44318-024-00173-7 (PMC11535515; doi:10.1038/s44318-024-00173-7)
Supplement: Supplementary file 19 — Source data Fig. 1 [file 44318_2024_173_MOESM19_ESM.zip › Figure 1_ human macro_siMSN_Hox KO simples/1J Num 3Dmig_KOsimples__Matrigel/1J %migration Matrigel.xlsx]

## Sheet: 1J %migration Matrigel
	WT	KO EZR	KO RDX	KO MSN
n1	48	41	50	37
n2	44	42	38	45
n3	48	47	51	50
