# Supplementary material for: Ezrin, radixin, and moesin are dispensable for macrophage migration and cellular cortex mechanics
Source: EMBO J. 2024 Jul 18;43(21):4. doi: 10.1038/s44318-024-00173-7 (PMC11535515; doi:10.1038/s44318-024-00173-7)
Supplement: Supplementary file 19 — Source data Fig. 1 [file 44318_2024_173_MOESM19_ESM.zip › Figure 1_ human macro_siMSN_Hox KO simples/1J Num 3Dmig_KOsimples__Matrigel/1J Distance Matrigel.xlsx]

## Sheet: 1J Distance Matrigel
All migration distance data from 3 experiments in µm					Median per experiments in µm
WT	KO EZR	KO RDX	KO MSN			WT	KO EZR	KO RDX	KO MSN
-480	-330	-690	-480		n1	-180	-120	-150	-120
-420	-300	-420	-150		n2	-120	-90	-120	-90
-390	-300	-330	-120		n3	-120	-150	-90	-120
-360	-120	-300	-120
-270	-120	-210	-120
-240	-120	-210	-90
-180	-90	-180	-90
-180	-90	-150	-90
-150	-60	-60	-60
-150	-60	-60	-60
-90	-60	-60	-60
-60	-60	-60	-60
-60	-30	-30	-60
-60	-30	-30	-60
-60	-30	-690	-60
-60	-540	-630	-60
-60	-510	-510	-60
-30	-510	-510	-60
-30	-510	-480	-60
-30	-510	-480	-30
0	-480	-450	-570
-780	-450	-390	-480
-630	-450	-360	-480
-510	-420	-360	-450
-480	-420	-360	-450
-480	-390	-330	-360
-480	-390	-330	-360
-480	-390	-330	-330
-480	-390	-330	-330
-450	-360	-300	-300
-450	-360	-300	-300
-450	-360	-300	-270
-450	-360	-270	-270
-450	-360	-270	-240
-450	-360	-270	-240
-450	-330	-270	-240
-420	-330	-270	-240
-420	-300	-270	-210
-420	-300	-270	-210
-390	-270	-270	-210
-390	-270	-240	-210
-390	-270	-240	-210
-390	-240	-240	-180
-390	-240	-240	-150
-390	-240	-240	-150
-390	-240	-240	-150
-360	-240	-240	-150
-360	-210	-210	-150
-360	-210	-210	-150
-360	-180	-210	-120
-360	-180	-180	-120
-360	-180	-180	-120
-330	-180	-180	-120
-330	-150	-150	-120
-330	-150	-150	-120
-330	-150	-150	-120
-300	-150	-150	-90
-300	-150	-150	-90
-300	-150	-150	-90
-300	-150	-150	-90
-300	-150	-120	-90
-300	-150	-120	-90
-300	-150	-120	-90
-300	-150	-120	-90
-270	-150	-120	-60
-270	-150	-120	-60
-270	-150	-120	-60
-270	-120	-120	-60
-270	-120	-90	-60
-270	-120	-90	-60
-270	-120	-90	-60
-270	-120	-90	-60
-270	-90	-90	-60
-270	-90	-90	-60
-270	-90	-90	-60
-270	-90	-60	-60
-240	-90	-60	-60
-240	-90	-60	-60
-240	-90	-60	-60
-210	-90	-60	-60
-210	-90	-60	-60
-210	-90	-60	-60
-210	-90	-60	-60
-210	-90	-60	-30
-210	-90	-60	-30
-210	-90	-60	-30
-210	-90	-60	-30
-210	-90	-60	-30
-210	-90	-60	-30
-210	-90	-60	-30
-180	-90	-60	-30
-180	-90	-60	-30
-180	-90	-60	-30
-180	-90	-60	-510
-180	-90	-60	-30
-180	-90	-30	-30
-180	-90	-30	-660
-180	-60	-30	-630
-180	-60	-30	-570
-180	-60	-30	-510
-150	-60	-30	-480
-150	-60	-30	-480
-150	-60	-30	-450
-150	-60	-30	-450
-150	-60	0	-420
-150	-60	0	-420
-150	-60	-570	-390
-150	-60	-360	-390
-150	-60	-240	-390
-150	-60	-150	-360
-150	-60	-120	-360
-150	-60	-90	-360
-120	-60	-90	-330
-120	-60	-90	-330
-120	-60	-60	-300
-120	-60	-60	-300
-120	-60	-60	-300
-120	-60	-30	-270
-120	-60	-1020	-270
-120	-30	-960	-270
-120	-30	-810	-270
-120	-30	-660	-270
-120	-30	-600	-270
-120	-30	-570	-270
-120	-300	-510	-240
-120	-270	-480	-240
-120	-240	-480	-240
-120	-150	-480	-240
-120	-120	-480	-240
-120	-120	-450	-240
-90	-120	-450	-240
-90	-120	-450	-240
-90	-120	-420	-240
-90	-120	-420	-210
-90	-120	-420	-210
-90	-120	-390	-210
-90	-120	-360	-210
-90	-90	-360	-210
-90	-90	-360	-210
-90	-90	-330	-180
-90	-90	-330	-180
-90	-90	-300	-180
-90	-60	-300	-180
-90	-60	-300	-180
-90	-60	-270	-180
-60	-30	-270	-180
-60	-30	-270	-180
-60	0	-240	-180
-60	0	-240	-180
-60	-570	-240	-180
-60	-540	-240	-180
-60	-510	-240	-150
-60	-480	-240	-150
-60	-450	-240	-150
-60	-450	-210	-150
-60	-450	-210	-150
-60	-450	-210	-150
-60	-450	-180	-150
-60	-420	-180	-150
-30	-420	-180	-150
-510	-420	-180	-150
-330	-390	-180	-150
-300	-390	-180	-150
-270	-390	-150	-150
-270	-390	-150	-120
-240	-390	-150	-120
-240	-360	-150	-120
-180	-360	-150	-120
-180	-360	-150	-120
-150	-360	-150	-120
-120	-300	-120	-120
-120	-300	-120	-120
-90	-300	-120	-120
-90	-300	-120	-120
-60	-300	-120	-120
-60	-300	-120	-120
-60	-300	-120	-120
-30	-300	-120	-120
-810	-300	-120	-120
-750	-300	-90	-120
-690	-300	-90	-120
-660	-300	-90	-120
-660	-270	-90	-120
-600	-270	-90	-120
-570	-270	-90	-120
-570	-240	-90	-90
-540	-240	-60	-90
-540	-240	-60	-90
-540	-240	-60	-90
-510	-240	-60	-90
-480	-240	-60	-90
-480	-210	-60	-90
-450	-210	-60	-90
-450	-210	-30	-90
-420	-210	-30	-90
-420	-210	-30	-90
-420	-210	-30	-90
-420	-210	-30	-90
-420	-210	-30	-90
-420	-180	-30	-90
-420	-180	-30	-90
-390	-180	-30	-90
-390	-180	-30	-90
-390	-180	-450	-90
-390	-180	-240	-90
-360	-180	-240	-90
-360	-180	-210	-60
-360	-180	-180	-60
-330	-180	-180	-60
-330	-150	-180	-60
-330	-150	-150	-60
-330	-150	-150	-60
-330	-120	-150	-60
-330	-120	-150	-60
-330	-120	-150	-60
-300	-120	-150	-60
-300	-120	-150	-60
-300	-120	-150	-60
-300	-120	-150	-60
-300	-120	-120	-60
-300	-120	-120	-60
-300	-120	-120	-60
-300	-120	-120	-60
-270	-120	-120	-60
-270	-120	-120	-60
-270	-120	-90	-60
-270	-120	-90	-60
-240	-120	-90	-60
-240	-120	-90	-60
-240	-120	-90	-60
-240	-120	-90	-60
-240	-120	-90	-30
-240	-90	-90	-30
-240	-90	-90	-30
-240	-90	-90	-30
-240	-90	-90	-30
-240	-90	-90	-30
-240	-90	-60	-30
-240	-90	-60	-30
-240	-90	-60	-30
-240	-90	-60	-30
-240	-90	-60	30
-240	-90	-60	-300
-240	-90	-60	-300
-240	-90	-30	-210
-240	-60	-30	-150
-240	-60	-30	-120
-210	-60	-30	-90
-210	-60	-30	-90
-210	-60	-870	-90
-210	-60	-750	-60
-210	-60	-690	-60
-210	-60	-690	-60
-210	-60	-660	-30
-210	-60	-660	-30
-210	-60	-600	-30
-210	-60	-600	-30
-210	-60	-600	-30
-180	-60	-600	-840
-180	-60	-570	-540
-180	-60	-570	-540
-180	-60	-570	-510
-180	-60	-540	-480
-180	-60	-540	-480
-180	-60	-510	-480
-180	-60	-510	-450
-180	-60	-480	-450
-180	-60	-480	-420
-180	-60	-480	-390
-180	-60	-450	-390
-150	-30	-450	-360
-150	-30	-450	-360
-150	-30	-420	-360
-150	-30	-420	-330
-150	0	-420	-330
-150	0	-420	-330
-150	0	-420	-330
-150	-360	-420	-330
-150	-300	-420	-330
-150	-270	-390	-330
-150	-240	-390	-300
-150	-150	-390	-300
-120	-90	-390	-300
-120	-90	-390	-300
-120	-60	-390	-300
-120	-60	-360	-270
-120	-60	-360	-270
-120	-30	-360	-270
-120	-30	-360	-240
-120	-30	-360	-210
-120	-30	-360	-210
-120	-690	-360	-210
-120	-660	-360	-210
-120	-570	-360	-180
-120	-510	-330	-180
-120	-480	-330	-180
-120	-480	-330	-180
-120	-450	-330	-180
-120	-450	-330	-180
-120	-420	-330	-180
-120	-420	-300	-180
-90	-420	-300	-150
-90	-420	-300	-150
-90	-390	-300	-150
-90	-390	-300	-150
-90	-390	-300	-150
-90	-390	-300	-150
-90	-390	-270	-150
-90	-360	-270	-150
-90	-360	-270	-150
-90	-360	-270	-150
-90	-360	-270	-150
-90	-330	-240	-120
-90	-330	-240	-120
-90	-330	-240	-120
-90	-300	-240	-120
-90	-300	-240	-120
-90	-300	-240	-120
-90	-270	-210	-120
-60	-270	-210	-120
-60	-270	-210	-120
-60	-240	-210	-120
-60	-240	-210	-120
-60	-240	-210	-120
-60	-240	-210	-120
-60	-240	-210	-120
-60	-240	-210	-90
-60	-210	-210	-90
-60	-210	-210	-90
-60	-210	-210	-90
-60	-210	-210	-90
-60	-210	-180	-90
-60	-210	-180	-90
-60	-210	-180	-90
-60	-210	-180	-90
-30	-210	-180	-90
-30	-210	-180	-90
-30	-210	-180	-90
-30	-180	-180	-60
-30	-180	-180	-60
-30	-180	-180	-60
-30	-150	-180	-60
-30	-150	-180	-60
-30	-150	-150	-60
-30	-150	-150	-60
-30	-150	-150	-60
0	-150	-150	-60
0	-150	-150	-60
-330	-150	-150	-60
-270	-150	-150	-60
-150	-150	-150	-60
-120	-150	-150	-60
-120	-150	-150	-60
-120	-150	-150	-60
-90	-150	-150	-60
-90	-120	-150	-60
-60	-120	-150	-60
-30	-120	-150	-30
-30	-120	-150	-30
-30	-120	-150	-30
-30	-120	-120	-30
-750	-90	-120	-30
-720	-90	-120	-30
-720	-90	-120	-30
-720	-90	-120	-30
-690	-90	-120	-30
-630	-90	-120	-30
-600	-90	-120	0
-570	-90	-120	-30
-570	-90	-120	-30
-570	-90	-120	-540
-540	-90	-120	-510
-450	-90	-120	-510
-450	-90	-120	-420
-450	-90	-120	-330
-450	-90	-120	-270
-390	-60	-120	-240
-390	-60	-90	-240
-390	-60	-90	-240
-390	-60	-90	-240
-390	-60	-90	-240
-360	-60	-90	-210
-360	-60	-90	-180
-360	-60	-90	-180
-360	-60	-90	-180
-330	-60	-90	-150
-300	-60	-90	-150
-300	-60	-90	-150
-300	-60	-90	-150
-270	-60	-90	-120
-270	-60	-90	-120
-270	-30	-90	-120
-270	-30	-90	-120
-270	-30	-90	-120
-270	-30	-90	-120
-270	-30	-90	-90
-240	-30	-90	-90
-240	-30	-90	-90
-240	-30	-90	-90
-240	-30	-90	-90
-240	-30	-90	-60
-240	-30	-90	-60
-210	-30	-90	-60
-210	-30	-90	-30
-210	-30	-90	-30
-210	-30	-90	-30
-210	-30	-60	-30
-210	0	-60	-30
-210	-180	-60	-30
-210	-180	-60	-30
-180	-90	-60	-30
-180	-60	-60	-30
-180	-60	-60	-30
-180	-30	-60	-30
-180	-300	-60	-30
-180	-300	-60	-30
-180	-300	-60	-30
-150	-270	-60	-30
-150	-240	-60	-30
-150	-240	-60	-30
-150	-240	-60	0
-150	-240	-60	-180
-150	-210	-60	-90
-120	-210	-30	-90
-120	-210	-30	-90
-120	-210	-30	-90
-120	-210	-30	-90
-90	-210	-30	-420
-90	-180	-30	-390
-90	-180	-30	-330
-90	-180	-30	-300
-90	-180	0	-270
-90	-180	0	-240
-90	-180	-330	-210
-90	-180	-300	-180
-90	-180	-210	-180
-90	-150	-120	-180
-90	-150	-60	-150
-90	-120	-30	-150
-90	-120	-360	-120
-90	-120	-300	-120
-60	-120	-300	-120
-60	-120	-270	-90
-60	-120	-240	-90
-60	-120	-240	-90
-60	-120	-240	-60
-60	-90	-240	-60
-60	-90	-240	-60
-30	-90	-240	-60
-630	-90	-240	-60
-630	-90	-210	-60
-630	-90	-180	-60
-30	-90	-180	-60
-30	-90	-180	-60
-630	-90	-180	-60
-540	-90	-150	-30
-510	-90	-150	-30
-480	-90	-150	-30
-450	-90	-150	-30
-450	-90	-120	-30
-420	-90	-120	-30
-420	-90	-120	-30
-390	-90	-120	-30
-390	-60	-120	-30
-390	-60	-120	-300
-330	-60	-120	-210
-330	-60	-120	-150
-300	-60	-90	-120
-300	-60	-90	-90
-300	-60	-90	-90
-300	-60	-90	-60
-300	-60	-90	-30
-270	-60	-90	-30
-270	-60	-90	-30
-270	-60	-60	-600
-270	-60	-60	-570
-270	-60	-60	-540
-270	-60	-60	-480
-240	-60	-60	-480
-240	-30	-60	-480
-240	-30	-60	-480
-210	-30	-60	-450
-210	-30	-60	-420
-210	-30	-60	-390
-210	-30	-60	-390
-210	-30	-60	-390
-210	-30	-60	-390
-210	-30	-60	-390
-180	-300	-60	-360
-180	-90	-60	-330
-180	-30	-60	-330
-180	-30	-30	-330
-180	-30	-240	-330
-180	-570	-210	-300
-180	-480	-90	-300
-180	-450	-60	-300
-180	-420	-60	-300
-180	-390	-30	-300
-180	-360	-30	-270
-180	-360	-30	-270
-150	-330	-480	-270
-150	-330	-450	-270
-150	-330	-420	-270
-150	-270	-390	-270
-150	-270	-360	-270
-150	-270	-360	-270
-150	-270	-360	-240
-150	-270	-330	-240
-150	-270	-330	-240
-150	-240	-300	-210
-150	-210	-300	-210
-150	-210	-300	-210
-150	-210	-270	-210
-150	-210	-270	-210
-150	-210	-240	-210
-120	-210	-240	-180
-120	-210	-240	-180
-120	-210	-240	-180
-120	-210	-210	-180
-120	-210	-210	-180
-120	-180	-210	-180
-120	-180	-210	-180
-120	-180	-180	-180
-120	-180	-180	-180
-120	-180	-180	-180
-120	-180	-180	-180
-120	-180	-150	-150
-90	-150	-150	-150
-90	-150	-150	-150
-90	-150	-150	-150
-90	-150	-150	-150
-90	-150	-150	-150
-90	-120	-150	-150
-90	-120	-150	-150
-90	-120	-150	-120
-90	-120	-150	-120
-90	-120	-150	-120
-90	-120	-150	-120
-90	-120	-150	-120
-90	-120	-150	-120
-90	-120	-120	-120
-90	-120	-120	-120
-90	-90	-120	-120
-90	-90	-120	-120
-90	-90	-120	-120
-90	-90	-90	-120
-90	-90	-90	-120
-90	-90	-90	-120
-90	-90	-90	-120
-90	-90	-90	-120
-90	-90	-90	-120
-90	-90	-90	-120
-90	-90	-90	-120
-90	-90	-90	-120
-60	-90	-90	-120
-60	-90	-90	-120
-60	-90	-90	-120
-60	-90	-90	-120
-60	-90	-90	-120
-60	-90	-60	-120
-60	-90	-60	-120
-60	-90	-60	-90
-60	-90	-60	-90
-60	-90	-60	-90
-60	-90	-60	-90
-60	-90	-60	-90
-60	-90	-60	-90
-60	-60	-60	-90
-60	-60	-60	-90
-60	-60	-60	-90
-60	-60	-60	-90
-60	-60	-60	-90
-60	-60	-60	-90
-60	-60	-60	-90
-60	-60	-60	-90
-60	-60	-60	-90
-60	-60	-60	-90
-60	-60	-60	-90
-60	-60	-30	-90
-60	-210	-30	-90
-30	-180	-30	-90
-30	-120	-30	-90
-30	-30	-30	-90
-30	-360	-30	-90
-30	-330	-30	-90
-30	-210	-30	-90
-30	-210	-30	-90
-30	-180	-30	-90
-30	-120	-30	-90
-30	-120	-30	-90
-30	-90	0	-90
-30	-90	0	-90
-30	-90	0	-90
-30	-90	0	-60
-30	-90	0	-60
-30	-90	-90	-60
-30	-90	-630	-60
-30	-90	-540	-60
0	-60	-420	-60
0	-60	-420	-60
0	-60	-330	-60
-240	-60	-330	-60
-240	-60	-300	-60
-60	-60	-270	-60
-30	-60	-240	-60
-510	-60	-240	-60
-480	-60	-240	-60
-450	-60	-240	-60
-450	-60	-240	-60
-420	-60	-210	-60
-390	-60	-210	-60
-360	-60	-180	-60
-360	-60	-180	-60
-330	-30	-150	-60
-300	-30	-150	-60
-300	-30	-150	-60
-300	-30	-150	-60
-300	-30	-150	-60
-270	-30	-150	-60
-270	-30	-150	-60
-270	-30	-120	-60
-240	-30	-120	-60
-240	-30	-120	-60
-240	-30	-120	-60
-240	-30	-120	-60
-240	-570	-120	-60
-210	-420	-120	-60
-210	-420	-120	-60
-210	-390	-120	-60
-210	-300	-90	-60
-210	-300	-90	-60
-210	-240	-90	-60
-210	-210	-90	-60
-210	-180	-90	-60
-210	-180	-90	-60
-180	-150	-90	-60
-180	-150	-90	-60
-180	-150	-60	-60
-180	-150	-60	-60
-180	-120	-60	-60
-180	-120	-60	-30
-150	-120	-60	-30
-150	-90	-60	-30
-150	-90	-60	-30
-120	-90	-30	-30
-120	-90	-30	-30
-120	-60	-30	-30
-120	-30	-30	-30
-120	-30	-30	-30
-120	-30	-30	-30
-120	-30	-30	-30
-120	-30	-30	-30
-120	-690	-30	-30
-90	-540	-30	-30
-90	-510	-270	-30
-90	-510	-270	-30
-90	-480	-150	-30
-90	-480	-120	-30
-90	-480	-90	-30
-90	-450	-90	-30
-60	-450	-90	-30
-60	-420	-90	-30
-60	-420	-60	-30
-60	-360	-60	-30
-60	-360	-60	-30
-60	-360	-60	0
-60	-360	-60	0
-60	-330	-60	-420
-60	-330	-30	-420
-60	-330	-30	-300
-60	-300	-30	-270
-60	-300	-30	-270
-60	-300	-30	-210
-60	-300	-30	-180
-30	-300	-30	-120
-30	-270	0	-120
-30	-270	0	-90
-30	-270	0	-90
-30	-270	-720	-90
-30	-270	-690	-60
-30	-240	-570	-60
-30	-240	-510	-30
-330	-240	-480	-30
-330	-210	-450	-30
-120	-210	-450	-30
-90	-180	-450	-30
-60	-180	-390	-30
-30	-150	-390	-30
-510	-150	-390	0
-450	-150	-390	-660
-450	-150	-390	-600
-390	-150	-360	-600
-360	-150	-360	-600
-360	-150	-360	-540
-330	-120	-330	-540
-270	-120	-330	-540
-240	-120	-330	-510
-240	-120	-330	-510
-210	-120	-330	-480
-210	-120	-330	-480
-210	-90	-330	-480
-210	-90	-300	-480
-210	-90	-300	-480
-210	-90	-300	-480
-180	-90	-300	-480
-180	-90	-300	-450
-180	-90	-270	-450
-150	-60	-270	-420
-150	-60	-270	-420
-150	-60	-270	-420
-150	-60	-270	-390
-150	-60	-270	-360
-150	-60	-270	-330
-150	-60	-270	-330
-120	-60	-240	-330
-120	-60	-240	-330
-120	-60	-240	-330
-120	-60	-210	-330
-120	-60	-210	-330
-120	-60	-210	-330
-120	-60	-210	-330
-90	-60	-210	-300
-90	-60	-210	-300
-90	-60	-180	-270
-60	-60	-180	-270
-60	-60	-180	-270
-60	-60	-150	-210
-60	-30	-150	-210
-60	-30	-150	-210
-60	-30	-150	-210
-60	-30	-150	-180
-60	-30	-150	-180
-60	-360	-120	-180
-60	-360	-120	-180
-60	-300	-120	-180
-60	-300	-120	-180
-60	-300	-120	-180
-60	-270	-120	-180
-60	-240	-90	-180
-60	-210	-90	-180
-60	-210	-90	-150
-60	-210	-90	-150
-60	-180	-90	-150
-30	-180	-90	-150
-30	-180	-60	-150
-30	-150	-60	-150
-30	-150	-60	-150
-30	-150	-60	-150
-30	-120	-60	-150
-30	-120	-60	-150
-30	-120	-60	-150
-30	-120	-60	-120
-30	-90	-60	-120
-30	-90	-60	-120
-30	-90	-60	-120
-30	-60	-60	-120
-30	-60	-60	-120
-30	-60	-60	-120
-30	-60	-60	-90
-30	-60	-60	-90
-30	-60	-60	-90
-30	-60	-60	-90
-30	-30	-60	-90
-30	-30	-60	-90
-300	-30	-60	-90
-240	-30	-60	-60
-240	-30	-60	-60
-180	0	-60	-60
-180	-720	-60	-60
-150	-600	-60	-60
-150	-570	-30	-60
-90	-570	-30	-60
-90	-510	-30	-60
-90	-510	-30	-60
-90	-480	-30	-60
-60	-480	-30	-60
-30	-480	-30	-60
-30	-450	-30	-60
0	-420	-30	-60
0	-420	-30	-60
0	-420	-30	-60
-810	-390	-30	-60
-690	-390	-30	-60
-630	-360	-30	-60
-630	-360	-30	-30
-600	-360	-30	-30
-600	-360	-30	-30
-600	-330	-30	-30
-570	-330	-30	-30
-570	-330	-30	-30
-570	-300	-30	-30
-540	-270	-30	-30
-540	-270	-30	-30
-540	-240	-30	-30
-510	-240	-30	-30
-510	-240	-30	-30
-510	-240	-30	-30
-480	-210	0	-30
-450	-210	0	-30
-450	-210	0	-30
-420	-210	0	-30
-420	-180	0	0
-420	-180	-600	0
-390	-180	-480	0
-390	-180	-420	-330
-390	-180	-360	-330
-390	-180	-330	-300
-360	-180	-330	-300
-360	-150	-270	-300
-360	-150	-210	-270
-330	-150	-210	-270
-330	-150	-180	-210
-330	-150	-180	-210
-330	-150	-180	-210
-300	-150	-180	-210
-300	-120	-180	-180
-300	-120	-150	-180
-300	-120	-150	-150
-300	-120	-120	-120
-300	-120	-90	-120
-300	-120	-90	-120
-300	-120	-90	-120
-270	-90	-60	-120
-270	-90	-60	-120
-270	-90	-60	-120
-270	-90	-60	-90
-270	-90	-30	-90
-240	-90	-30	-90
-240	-90	-30	-90
-240	-60	-30	-90
-240	-60	-30	-60
-240	-60	-30	-60
-240	-60	-30	-60
-210	-60	-30	-60
-210	-60	-30	-60
-210	-60	-30	-30
-210	-60	-630	-30
-210	-30	-570	-30
-210	-30	-540	-30
-210	-30	-540	-30
-210	-30	-540	-30
-210	-30	-510	-30
-180	-30	-480	-30
-180	-30	-480	-30
-180	-30	-480	-30
-180	-30	-450	-720
-180	-30	-450	-720
-180	-30	-420	-690
-180	-30	-390	-690
-150	-510	-390	-600
-150	-360	-360	-600
-150	-360	-360	-600
-150	-330	-360	-600
-150	-270	-360	-600
-150	-240	-360	-570
-150	-180	-360	-570
-150	-150	-360	-570
-150	-150	-330	-540
-150	-120	-330	-540
-150	-90	-300	-540
-150	-90	-300	-510
-150	-90	-300	-510
-150	-90	-300	-510
-150	-60	-300	-480
-120	-60	-300	-480
-120	-60	-300	-480
-120	-60	-270	-480
-120	-60	-270	-480
-120	-30	-270	-480
-120	-30	-270	-450
-120	-30	-240	-450
-120	-660	-240	-450
-90	-660	-210	-450
-90	-600	-210	-420
-90	-570	-210	-420
-90	-540	-210	-420
-90	-510	-210	-420
-90	-480	-210	-420
-90	-450	-180	-420
-90	-450	-180	-390
-90	-450	-180	-390
-90	-420	-180	-390
-90	-420	-180	-390
-90	-390	-180	-390
-90	-390	-180	-390
-60	-390	-180	-360
-60	-360	-180	-360
-60	-330	-180	-360
-60	-330	-180	-360
-60	-330	-180	-330
-60	-330	-150	-330
-60	-330	-120	-330
-60	-300	-120	-330
-60	-300	-120	-330
-60	-300	-120	-330
-60	-300	-120	-300
-60	-300	-120	-300
-60	-300	-120	-300
-60	-300	-120	-300
-30	-300	-120	-300
-30	-270	-120	-270
-30	-270	-120	-270
-30	-270	-120	-270
-30	-270	-120	-270
-30	-270	-120	-240
-30	-240	-120	-240
-30	-240	-90	-240
-30	-210	-90	-240
-30	-210	-90	-240
-30	-210	-90	-210
-30	-210	-90	-210
-30	-210	-90	-210
-30	-210	-90	-210
-30	-180	-90	-210
-30	-180	-90	-210
-30	-180	-90	-210
-30	-180	-90	-210
-30	-180	-90	-210
-30	-180	-90	-210
0	-180	-90	-210
0	-150	-90	-210
0	-150	-90	-210
0	-150	-90	-180
0	-150	-90	-180
0	-150	-60	-180
0	-150	-60	-180
0	-150	-60	-180
0	-150	-60	-180
0	-150	-60	-180
0	-150	-60	-180
0	-150	-60	-180
-60	-150	-60	-150
-60	-150	-60	-150
-30	-150	-60	-150
-30	-120	-60	-150
-720	-120	-60	-150
-690	-120	-60	-150
-630	-120	-60	-150
-600	-120	-60	-150
-570	-90	-60	-120
-540	-90	-60	-120
-540	-90	-60	-120
-480	-90	-60	-120
-450	-90	-60	-120
-450	-90	-60	-120
-420	-90	-60	-120
-390	-90	-60	-120
-390	-90	-60	-90
-390	-90	-60	-90
-390	-90	-60	-90
-390	-90	-60	-90
-390	-90	-60	-90
-360	-90	-30	-90
-360	-90	-30	-90
-360	-90	-30	-90
-360	-90	-30	-90
-300	-90	-30	-90
-300	-90	-30	-90
-300	-60	-30	-90
-300	-60	-30	-90
-270	-60	-30	-90
-270	-60	-30	-90
-270	-60	-30	-90
-270	-60	-30	-90
-270	-60	-30	-90
-240	-60	-30	-90
-240	-60	-30	-90
-240	-60	-30	-90
-240	-60	-30	-90
-240	-60	-30	-90
-240	-60	-270	-90
-240	-60	-240	-60
-240	-60	-180	-60
-210	-60	-150	-60
-210	-60	-150	-60
-210	-30	-150	-60
-210	-30	-150	-60
-210	-30	-150	-60
-210	-30	-150	-60
-210		-90	-60
-210		-90	-60
-210		-90	-60
-180		-90	-60
-180		-90	-60
-180		-60	-60
-180		-60	-60
-180		-30	-60
-150		-30	-60
-150		-30	-60
-150		-30	-60
-120		-30	-60
-120		-30	-60
-120		0	-60
-120		-630	-60
-120		-630	-60
-120		-630	-60
-120		-600	-60
-120		-540	-60
-120		-510	-60
-120		-510	-60
-90		-510	-60
-90		-450	-60
-90		-420	-60
-90		-420	-60
-90		-420	-60
-90		-390	-30
-60		-390	-30
-60		-390	-30
-60		-360	-30
-60		-330	-30
-60		-330	-30
-60		-330	-30
-60		-300	-30
-60		-270	-30
-60		-270	-30
-60		-240	-30
-60		-240	-30
-60		-240	-30
-60		-240	-30
-60		-240	-30
-60		-240	-30
-60		-210	-30
-60		-210	-30
-60		-210	-30
-60		-180	-30
-60		-180	-30
-60		-180	-30
-60		-180	-30
-60		-150	-30
-30		-150	-30
-30		-150	-30
-30		-150	-30
-30		-150	-30
-30		-150	-30
-30		-120	-30
-30		-120	-30
-30		-120	-30
-30		-120	-30
-30		-120	-30
-30		-120	0
0		-120	30
0		-120	-660
0		-120	-480
0		-90	-450
-360		-90	-300
-330		-90	-300
-330		-90	-270
-150		-90	-270
-120		-90	-240
-90		-90	-210
-60		-60	-210
-30		-60	-210
-30		-60	-180
-30		-60	-180
-30		-60	-180
-30		-60	-180
-30		-60	-180
-30		-60	-150
-30		-60	-150
0		-60	-150
0		-60	-150
-720		-60	-150
-660		-60	-150
-540		-60	-120
-540		-60	-120
-480		-60	-120
-480		-30	-120
-480		-30	-120
-450		-30	-120
-450		-30	-120
-420		-30	-120
-390		-30	-120
-360		-30	-120
-330		-30	-90
-330		-30	-90
-330		-30	-90
-330		-30	-90
-330		-30	-90
-330		-30	-90
-330		-30	-60
-300		-30	-60
-300		-30	-60
-300		-30	-60
-300		-30	-60
-270		-30	-60
-270		-30	-60
-270		-30	-30
-240		-30	-30
-240		-30	-30
-240		-30	-30
-240		-30	-30
-210		-30	-30
-210		-30	-30
-210		-30	-30
-210		0	-30
-210		0	-30
-210		0	-720
-180		0	-690
-180		0	-660
-180			-630
-180			-630
-180			-600
-180			-600
-150			-570
-150			-570
-150			-540
-150			-540
-150			-540
-150			-540
-150			-510
-120			-510
-120			-510
-120			-510
-120			-480
-90			-480
-90			-480
-90			-480
-90			-480
-90			-450
-90			-420
-90			-420
-90			-420
-90			-390
-90			-390
-90			-360
-60			-360
-60			-360
-60			-360
-60			-330
-60			-330
-60			-330
-60			-330
-60			-330
-60			-330
-60			-330
-60			-300
-60			-300
-60			-300
-60			-300
-60			-300
-30			-270
-30			-270
-30			-270
-30			-240
-30			-240
-30			-240
-30			-210
-30			-210
-30			-210
-30			-210
-30			-210
-30			-210
-30			-210
-30			-210
-30			-210
-30			-180
-30			-180
0			-180
0			-180
0			-180
0			-180
0			-150
0			-150
0			-150
			-150
			-150
			-150
			-150
			-150
			-150
			-150
			-120
			-120
			-120
			-120
			-120
			-120
			-120
			-120
			-120
			-120
			-120
			-120
			-90
			-90
			-90
			-90
			-90
			-90
			-90
			-90
			-90
			-90
			-90
			-90
			-90
			-90
			-90
			-90
			-60
			-60
			-60
			-60
			-60
			-60
			-60
			-60
			-60
			-60
			-60
			-60
			-60
			-60
			-60
			-60
			-60
			-60
			-30
			-30
			-30
			-30
			-30
			-30
			-30
			-30
			-30
			-30
			-30
			-30
			-30
			-30
			-30
