# Supplementary material for: Ezrin, radixin, and moesin are dispensable for macrophage migration and cellular cortex mechanics
Source: EMBO J. 2024 Jul 18;43(21):4. doi: 10.1038/s44318-024-00173-7 (PMC11535515; doi:10.1038/s44318-024-00173-7)
Supplement: Supplementary file 19 — Source data Fig. 1 [file 44318_2024_173_MOESM19_ESM.zip › Figure 1_ human macro_siMSN_Hox KO simples/1G Num quantif blot_hox ERM/1G HoxB8 ERM.xlsx]

## Sheet: 1G HoxB8 ERM expression norm_pr
	Hox progenitors				Hox macrophages
ERM	100	100	100	100	118	90	90	266	208	126
pERM	100	100	100		52	62	70	59
Ezr	100	100			31	36	20	20	18
Rdx	100	100			7	4	11	12	5	15	42
Msn	100	100	100		203	564	497	554	883
