# Supplementary material for: Ezrin, radixin, and moesin are dispensable for macrophage migration and cellular cortex mechanics
Source: EMBO J. 2024 Jul 18;43(21):4. doi: 10.1038/s44318-024-00173-7 (PMC11535515; doi:10.1038/s44318-024-00173-7)
Supplement: Supplementary file 20 — Source data Fig. 2 [file 44318_2024_173_MOESM20_ESM.zip]

Archive with 70 entries (61 files):
- Figure 2_TKO 2D Morpho/
- __MACOSX/._Figure 2_TKO 2D Morpho
- Figure 2_TKO 2D Morpho/2E Filopodia/
- __MACOSX/Figure 2_TKO 2D Morpho/._2E Filopodia
- Figure 2_TKO 2D Morpho/2C SEM macrophages/
- __MACOSX/Figure 2_TKO 2D Morpho/._2C SEM macrophages
- Figure 2_TKO 2D Morpho/2D IF actin/
- __MACOSX/Figure 2_TKO 2D Morpho/._2D IF actin
- Figure 2_TKO 2D Morpho/2F podosome number/
- __MACOSX/Figure 2_TKO 2D Morpho/._2F podosome number
- Figure 2_TKO 2D Morpho/2A TKO WB/
- __MACOSX/Figure 2_TKO 2D Morpho/._2A TKO WB
- Figure 2_TKO 2D Morpho/2B SEM progenitors/
- __MACOSX/Figure 2_TKO 2D Morpho/._2B SEM progenitors
- Figure 2_TKO 2D Morpho/2H_random migration in 2D/
- __MACOSX/Figure 2_TKO 2D Morpho/._2H_random migration in 2D
- Figure 2_TKO 2D Morpho/2G podosome stability/
- __MACOSX/Figure 2_TKO 2D Morpho/._2G podosome stability
- Figure 2_TKO 2D Morpho/2E Filopodia/2E Filopodia number.xlsx
- __MACOSX/Figure 2_TKO 2D Morpho/2E Filopodia/._2E Filopodia number.xlsx
- Figure 2_TKO 2D Morpho/2E Filopodia/2E Filopodia Length.xlsx
- __MACOSX/Figure 2_TKO 2D Morpho/2E Filopodia/._2E Filopodia Length.xlsx
- Figure 2_TKO 2D Morpho/2C SEM macrophages/2C Macrophages lamelipodia.xlsx
- __MACOSX/Figure 2_TKO 2D Morpho/2C SEM macrophages/._2C Macrophages lamelipodia.xlsx
- Figure 2_TKO 2D Morpho/2C SEM macrophages/WT_macrophage.tif
- __MACOSX/Figure 2_TKO 2D Morpho/2C SEM macrophages/._WT_macrophage.tif
- Figure 2_TKO 2D Morpho/2C SEM macrophages/TKO#1_macrophage.tif
- __MACOSX/Figure 2_TKO 2D Morpho/2C SEM macrophages/._TKO#1_macrophage.tif
- Figure 2_TKO 2D Morpho/2D IF actin/2D_Cell area.xlsx
- __MACOSX/Figure 2_TKO 2D Morpho/2D IF actin/._2D_Cell area.xlsx
- Figure 2_TKO 2D Morpho/2D IF actin/2D Circularity.xlsx
- __MACOSX/Figure 2_TKO 2D Morpho/2D IF actin/._2D Circularity.xlsx
- Figure 2_TKO 2D Morpho/2D IF actin/2D_READ ME.txt
- __MACOSX/Figure 2_TKO 2D Morpho/2D IF actin/._2D_READ ME.txt
- Figure 2_TKO 2D Morpho/2D IF actin/2D_IF2_02_a_100X_9t_Ctl555_TkoBFP_2000_Actin488_200ms_good.czi
- __MACOSX/Figure 2_TKO 2D Morpho/2D IF actin/._2D_IF2_02_a_100X_9t_Ctl555_TkoBFP_2000_Actin488_200ms_good.czi
- Figure 2_TKO 2D Morpho/2F podosome number/2F Podosome number.xlsx
- __MACOSX/Figure 2_TKO 2D Morpho/2F podosome number/._2F Podosome number.xlsx
- Figure 2_TKO 2D Morpho/2A TKO WB/2A_1_WB22_revel1_10s_gel2-actin-ERM__gel1-actinforEzr.tif
- __MACOSX/Figure 2_TKO 2D Morpho/2A TKO WB/._2A_1_WB22_revel1_10s_gel2-actin-ERM__gel1-actinforEzr.tif
- Figure 2_TKO 2D Morpho/2A TKO WB/2A_3_WB22_revel_stripping_ERM-pERM.tif
- __MACOSX/Figure 2_TKO 2D Morpho/2A TKO WB/._2A_3_WB22_revel_stripping_ERM-pERM.tif
- Figure 2_TKO 2D Morpho/2A TKO WB/2A_4_WB22_revel2_2min_EZR_gel1.tif
- __MACOSX/Figure 2_TKO 2D Morpho/2A TKO WB/._2A_4_WB22_revel2_2min_EZR_gel1.tif
- Figure 2_TKO 2D Morpho/2A TKO WB/2A_8_WB33_7s_RDX.tif
- __MACOSX/Figure 2_TKO 2D Morpho/2A TKO WB/._2A_8_WB33_7s_RDX.tif
- Figure 2_TKO 2D Morpho/2A TKO WB/2A_5_WB22_revel2_45s_MSN_gel2.tif
- __MACOSX/Figure 2_TKO 2D Morpho/2A TKO WB/._2A_5_WB22_revel2_45s_MSN_gel2.tif
- Figure 2_TKO 2D Morpho/2A TKO WB/2A_6_WB23_gel1_1min_pERM_D6_D7.tif
- __MACOSX/Figure 2_TKO 2D Morpho/2A TKO WB/._2A_6_WB23_gel1_1min_pERM_D6_D7.tif
- Figure 2_TKO 2D Morpho/2A TKO WB/2A_7_WB23_gel1_20sec_Actin-pERM.tif
- __MACOSX/Figure 2_TKO 2D Morpho/2A TKO WB/._2A_7_WB23_gel1_20sec_Actin-pERM.tif
- Figure 2_TKO 2D Morpho/2A TKO WB/2A_READ_ME.txt
- __MACOSX/Figure 2_TKO 2D Morpho/2A TKO WB/._2A_READ_ME.txt
- Figure 2_TKO 2D Morpho/2A TKO WB/2A_2_WB22_revel1_30sec_gel2_erm_bas.tif
- __MACOSX/Figure 2_TKO 2D Morpho/2A TKO WB/._2A_2_WB22_revel1_30sec_gel2_erm_bas.tif
- Figure 2_TKO 2D Morpho/2B SEM progenitors/TKO#1_progenitor.tif
- __MACOSX/Figure 2_TKO 2D Morpho/2B SEM progenitors/._TKO#1_progenitor.tif
- Figure 2_TKO 2D Morpho/2B SEM progenitors/WT_progenitor.tif
- __MACOSX/Figure 2_TKO 2D Morpho/2B SEM progenitors/._WT_progenitor.tif
- Figure 2_TKO 2D Morpho/2B SEM progenitors/2B_Progenitors microvilli.xlsx
- __MACOSX/Figure 2_TKO 2D Morpho/2B SEM progenitors/._2B_Progenitors microvilli.xlsx
- Figure 2_TKO 2D Morpho/2H_random migration in 2D/2H_confinement.xlsx
- __MACOSX/Figure 2_TKO 2D Morpho/2H_random migration in 2D/._2H_confinement.xlsx
- Figure 2_TKO 2D Morpho/2H_random migration in 2D/2H_Velocity.xlsx
- __MACOSX/Figure 2_TKO 2D Morpho/2H_random migration in 2D/._2H_Velocity.xlsx
- Figure 2_TKO 2D Morpho/2H_random migration in 2D/2H_READ ME.txt
- __MACOSX/Figure 2_TKO 2D Morpho/2H_random migration in 2D/._2H_READ ME.txt
- Figure 2_TKO 2D Morpho/2G podosome stability/2G_Podosome dynamic state %.xlsx
- __MACOSX/Figure 2_TKO 2D Morpho/2G podosome stability/._2G_Podosome dynamic state %.xlsx
