# Supplementary material for: Ezrin, radixin, and moesin are dispensable for macrophage migration and cellular cortex mechanics
Source: EMBO J. 2024 Jul 18;43(21):4. doi: 10.1038/s44318-024-00173-7 (PMC11535515; doi:10.1038/s44318-024-00173-7)
Supplement: Supplementary file 20 — Source data Fig. 2 [file 44318_2024_173_MOESM20_ESM.zip › Figure 2_TKO 2D Morpho/2E Filopodia/2E Filopodia number.xlsx]

## Sheet: 2E Filopodia number
Number of filopodia per cell
All data from 3 independant experiments					Median per experiments
WT	ERM TKO					WT	ERM TKO
20	8				n1	13	5
14	11				n2	9	10
					n3	8	9
2	4
19	1
17	37
5	7
6	3
10	3
12	5
29	2
6	10
13	11
10	19
6	6
10	25
10	10
4	6
7	10
6	8
19	16
5	3
2	1
12	10
10	3
4	31
20	12
18	11
14	12
5	2
5	7
