# Supplementary material for: Ezrin, radixin, and moesin are dispensable for macrophage migration and cellular cortex mechanics
Source: EMBO J. 2024 Jul 18;43(21):4. doi: 10.1038/s44318-024-00173-7 (PMC11535515; doi:10.1038/s44318-024-00173-7)
Supplement: Supplementary file 20 — Source data Fig. 2 [file 44318_2024_173_MOESM20_ESM.zip › Figure 2_TKO 2D Morpho/2E Filopodia/2E Filopodia Length.xlsx]

## Sheet: 2E Filopodia Length
Filopodia lenght (µm)
All data from 3 independant experiments					Median per experiments
WT	ERM TKO					WT	ERM TKO
8.18	5.47				n1	3.53	3.42
6.64	3.63				n2	1.63	4.01
13.66	4.62				n3	2.11	3.4
4.19	1.45
4.03	1.57
9.79	2.86
8.88	1.95
12.32	3.27
7.98	4.17
3.91	5.82
6.71	0.85
1.43	11.08
4.58	2.5
4.31	10.72
2.08	3.84
0.76	6.01
0.61	4.69
2.51	2.5
2.23	0.52
1.37	9.84
7.59	2.91
3.55	1.02
5.43	0.81
5.77	1.98
8.71	6.46
5.07	4.14
4.48	5.22
14.03	1.87
5.98	3.42
3.77	0.68
4.83	5.25
4.37	4.25
3.24	3.95
5.05	6.25
2.41	2.31
1.47	4.58
6.5	4.24
9.86	1.6
5.95	0.81
8.22	4.94
12.02	2.98
1.84	2.61
3.61	7.36
1.05	2.31
2.74	3.09
2.22	4.75
3.19	3.7
1.56	3.22
8.74	8.17
10.05	8
2.22	8.6
4.88	6.74
6.25	1.87
2.16	3.71
1.72	1.93
7.98	1
12.53	1.96
2.71	5.36
10.83	6.19
0.67	4.59
2.19	1.98
6.17	4.14
5.03	1.91
1.08	0.88
3.29	4.01
1.14	0.95
10.53	0.87
1.48	1.8
0.88	5.36
6.02	4.34
2.04	1.98
0.82	9.71
1.01	1.16
3.96	2.5
2.45	5.31
3.72	3.68
1.09	6.29
7.67	1.05
5.44	0.52
2.24	0.98
1.38	1.07
1.53
0.88	17.13
4.24	13.67
2.35	0.95
3.54	1.17
0.98	1.53
7.52	5.91
1.29	2.07
2.26	1.01
3.42	2.15
4.1	1.17
10.99	7.43
5.28	1.31
8.31	4.24
4.05	12.13
2.48	2.78
1.83	8.4
1.79	9.38
1.38	2.51
3.51	4.68
6.76	3.14
3.11	15.48
8.94	8.11
5.26	8.79
14.63	8.09
2.26	5.02
12.5	7.99
4.6	7.14
1.68	2.02
1.02	9.26
2.24	1.97
3.04	8.26
4.54	5.56
4.53	10.21
3.93	5.14
1.76	3.9
2.08	5.25
1.99	1.53
0.85	3.05
1.11	2.2
4.13	1.16
2.67	1.87
0.93	1.85
2.89	1.53
0.88	1.62
2.9	0.36
10.95	0.44
0.98	2.91
2.89	3.61
2.49	1.3
5.4	3.45
2.61	7.46
1.06	2.02
	8.66
1.86	4.01
5.19	6.97
0.74	17.98
10.12	18.76
15.26	4.85
2.76	3.26
3.66	2.92
2.41	5.16
3.41	10.08
1.06	5.37
1.93	13.74
1.77	12.94
3.19	5.89
1.75	6.45
1.24	8.45
1.38	10.52
1.4	7.28
1.57	1.07
0.36	5.83
2.45	1.66
2.59	2.08
1.33	1.37
1.59	0.98
1.52	0.99
1.17	1.04
1.19	1.23
0.87	0.92
4.05	1.25
2.69	20.09
7.43	4.93
10.75	4.52
0.8	6.89
3.69	5.99
3.14	14.14
1.86	19.02
1.47	12.94
1.89	1.08
3.71	2.42
0.79	1.87
1.11	1.34
7.4	0.59
3.52	3.3
0.85	5.88
0.58	1.9
0.65	8.51
27.05	1.98
2.14	6.9
2.68	4.77
3.14	5.78
0.95	1.84
1.34	4.52
1.12	1.37
1.25	10
1.84	2.55
1.63	10.56
8.08	2.55
1.16	8.82
1.2	4.75
0.56	10.04
5.23	9.04
8.01	3.63
0.65	1.05
0.47	2.48
6.32	3.23
0.99	4.35
1.26	0.59
2.04	2.33
1.32	1.11
1.32
1.24	11.52
0.56	1.55
1.46	1.98
9.77	6.41
6.35	2.71
0.65	3.11
1.05	2.57
1.34	0.82
3.97	24.53
3.27	10.34
0.74	1.2
2.37	2.36
0.92	1.77
7.8	2.63
1.2	6.34
4.28	0.9
2.78	9.99
2.04	15.86
1.02	7.89
0.68	4.12
1.16	2.54
1.66	4.43
	11.04
1.67	2.33
3.98	15.72
3.58	1.94
7.87	2.54
1.57	1.61
2.81	3.12
6.87	4.03
7.42	3.07
0.72	1.81
1.9	2.02
6.44	1.53
1.43	3.13
0.68	6.18
1.1	0.54
0.91	5.54
0.47	3.3
0.87	11.29
1.2	2.68
0.73	5.49
3.46	2.52
6.72	3.92
2.42	21.96
1.07	6.33
2.53	3.08
15.92	2.44
1.98	5.41
1.24	0.69
1.5	6.5
2.24	7.75
5.7	8.01
0.75	2.19
0.9	7.11
0.7	5.06
32.94	2.4
2.22	3.86
1.69	6.49
3.95	5.7
9.63	3.21
3.13	2.12
9.22	2.15
11.87	1.66
13.11	3.72
13.6	6
3.97	9.33
2.8	7.25
1.07	2.72
1.76	13.36
0.6	1.07
0.96	4.96
5.81	3.51
0.99	22.45
2.83	19.31
1.04	14.33
25.54	15.54
2.42	11.09
2	1.85
0.9	4.89
0.92	1.35
1.5	0.94
1.97	6.99
0.91	2.63
0.88	0.52
6.99	10.5
1.66	4.52
2.11	0.85
0.79	1.63
0.7	5.8
8.91	1.11
3.17	1.37
4.61
5.38
2.08
15.29
4.6
15.15
10
8.88
3.42
7.18
9.73
1.98
1.57
1.26
2.72
11.49
4.93
1.71
11.56
1.63
1.77
7.07
1.55
1.96
1.46
0.54
