# Supplementary material for: Ezrin, radixin, and moesin are dispensable for macrophage migration and cellular cortex mechanics
Source: EMBO J. 2024 Jul 18;43(21):4. doi: 10.1038/s44318-024-00173-7 (PMC11535515; doi:10.1038/s44318-024-00173-7)
Supplement: Supplementary file 20 — Source data Fig. 2 [file 44318_2024_173_MOESM20_ESM.zip › Figure 2_TKO 2D Morpho/2C SEM macrophages/2C Macrophages lamelipodia.xlsx]

## Sheet: 2C_Macrophages lamelipodia
WT	ERM TKO		Lamellipodia proportion (%)
51	29
28	22
25	26
28	46
26	31
25	15
37	36
20	47
53	25
40	42
	27
	18
48	36
15	25
31	38
48	26
32	17
	23
	22
