# Supplementary material for: Ezrin, radixin, and moesin are dispensable for macrophage migration and cellular cortex mechanics
Source: EMBO J. 2024 Jul 18;43(21):4. doi: 10.1038/s44318-024-00173-7 (PMC11535515; doi:10.1038/s44318-024-00173-7)
Supplement: Supplementary file 20 — Source data Fig. 2 [file 44318_2024_173_MOESM20_ESM.zip › Figure 2_TKO 2D Morpho/2D IF actin/2D_Cell area.xlsx]

## Sheet: 2D_Cell area
Cell area (µm²)
All data from 3 independant experiments					Median per experiments
WT	ERM TKO					WT	ERM TKO
665.526	851.054				n1	900.59	608.21
583.705	1433.14				n2	873.27	803.89
878.838	714.663				n3	798.18	843.24
617.936	1250.12
589.721	1298.6
638.14	458.324
795.449	668.142
1930.36	717.008
1190.33	788.292
704.793	547.792
549.436	755.468
421.617	990.425
226.587	891.26
819.515	1092.6
808.466	551.346
690.703	408.389
762.144	1213.83
1507.17	1110.69
1432.06	747.677
832.291	446.79
1602.2	1173.19
786.898	577.046
490.861	470.99
755.924	808.711
1484.27	330.344
279.006	630.788
523.169	997.159
575.508	1236.57
471.489	380.347
1463.24	1038.97
730.659	703.403
1068.47	1520.18
425.149	203.548
437.08	765.655
683.74	588.969
773.019	604.897
1440.72	373.803
778.684	263.31
475.397	1219.45
756.664	1257.41
567.671	307.656
1318.34	799.97
1812.23	575.918
930.066	515.725
1973.3	377.081
659.079	582.932
1064.81	1300.11
1438.03	579.176
192.618	611.518
935.905	253.449
873.21	1142.02
436.337	1621.32
494.671	1296.68
1113.01	1087.2
1336.37	586.907
1151.64	790.624
340.801	1212.02
417.164	1360.44
470.462	697.869
702.875	452.438
653.827	658.521
1568.67	1101.64
1377.15	1465.96
1065.16	1751.52
895.785	460.555
905.388	510.029
1092.53	603.554
922.554	685.388
1191.84	1450.93
990.695	1358.48
593.989	804.664
796.687	957.524
1126.83	2264.96
1257.21	737.444
1309.63	932.352
970.03	651.457
1520.89	816.802
973.195	652.023
721.723	857.371
969.502	1168.1
1275.36	617.45
593.008	459.984
906.275	947.697
1274.45	849.626
360.9	940.084
408.984	606.685
910.509	632.419
287.908	760.01
1170.42	704.396
528.286	626.644
1446.96	579.298
1114.23	644.849
764.776	995.579
730.012	1451.94
877.368	1414.38
976.199	471.637
827.171	528.197
620.336	569.382
425.196	1356.88
1128.9	788.216
946.366	775.452
1122.52	589.434
496.856	702.263
1374.62	655.209
1399.38	803.122
1283.01	815.721
688.324	874.998
1544.36	1239.75
1023.8	540.023
823.588	1735.42
642.377	911.497
889.903	821.302
1201.08	634.113
902.574	691.092
1555.31	871.761
796.953	655.665
395.828	1796.57
1232.64	812.594
794.562	1559.97
704.515	446.004
945.931	843.737
1572.6	583.912
783.231	975.937
1033.8	1182.95
965.167	503.527
908.248	829.025
668.518	1042.74
1154.05	794.668
893.82	615.371
1402.63	1140.36
1470.09	1008.07
679.646	1376.26
366.722	618.667
1232.19	1140.01
1670.27	662.176
757.724	784.519
1791.09	1642.74
863.117	805.053
1035.07	1316.6
1001.42	1391.98
1861.13	387.099
1108.24	984.273
471.176	714.405
867.004	2525.14
920.619	1018.38
1513.42	891.631
801.322	1432.19
938.854	827.428
868.445	763.052
853.826	1471.24
440.701	606.921
362.137	1445.58
979.985	178.726
2670.07	843.238
663.452	2330.26
933.67	653.206
629.643	1586.59
1044.01	174.112
1348.03	606.735
679.655	582.154
977.441	471.544
1732.19	1511.69
795.035
1318.1
760.285
1876.68
722.606
896.558
406.542
1022.12
732.222
649.813
648.871
614.809
479.694
1016.05
666.464
741.344
471.59
746.765
763.931
497.447
652.577
1220.07
533.774
415.888
739.21
928.803
1015.32
647.98
1560.49
900.571
1039.62
1062.48
1071.41
1347.71
1085.15
465.206
944.938
692.503
1395.91
818.535
505.585
554.443
784.025
899.046
921.215
903.673
750.428
649.361
