# Supplementary material for: Ezrin, radixin, and moesin are dispensable for macrophage migration and cellular cortex mechanics
Source: EMBO J. 2024 Jul 18;43(21):4. doi: 10.1038/s44318-024-00173-7 (PMC11535515; doi:10.1038/s44318-024-00173-7)
Supplement: Supplementary file 20 — Source data Fig. 2 [file 44318_2024_173_MOESM20_ESM.zip › Figure 2_TKO 2D Morpho/2D IF actin/2D Circularity.xlsx]

## Sheet: 2D Circularity
Circularity
All data from 3 independant experiments					Median per experiments
WT	ERM TKO					WT	ERM TKO
0.075	0.109				n1	0.12	0.15
0.086	0.354				n2	0.16	0.17
0.107	0.213				n3	0.16	0.16
0.139	0.215
0.354	0.154
0.287	0.087
0.2	0.333
0.149	0.177
0.186	0.103
0.378	0.302
0.269	0.267
0.249	0.15
0.269	0.065
0.191	0.078
0.154	0.193
0.054	0.1
0.083	0.132
0.072	0.073
0.024	0.168
0.203	0.352
0.138	0.184
0.255	0.039
0.181	0.075
0.111	0.151
0.082	0.318
0.226	0.167
0.57	0.075
0.097	0.501
0.131	0.156
0.054	0.142
0.116	0.348
0.087	0.186
0.269	0.125
0.244	0.055
0.204	0.127
0.147	0.15
0.041	0.113
0.062	0.359
0.102	0.189
0.15	0.075
0.237	0.123
0.092	0.101
0.485	0.393
0.079	0.242
0.185	0.16
0.092	0.197
0.038	0.368
0.273	0.178
0.171	0.144
0.025	0.317
0.101	0.293
0.182	0.144
0.09	0.325
0.082	0.116
0.083	0.311
0.064	0.174
0.478	0.157
0.074	0.233
0.142	0.307
0.121	0.156
0.111	0.116
0.172	0.215
0.099	0.05
0.381	0.122
0.076	0.297
0.232	0.265
0.175	0.086
0.194	0.14
0.15	0.194
0.098	0.15
0.09	0.168
0.091	0.098
0.138	0.337
0.109	0.112
0.163	0.228
0.245	0.314
0.094	0.218
0.262	0.152
0.225	0.141
0.467	0.097
0.129	0.182
0.14	0.242
0.103	0.129
0.067	0.127
0.078	0.29
0.188	0.224
0.174	0.108
0.129	0.094
0.225	0.243
0.102	0.106
0.241	0.215
0.118	0.237
0.115	0.127
0.116	0.089
0.123	0.104
0.107	0.247
0.099	0.289
0.142	0.16
0.197	0.168
0.072	0.349
0.248	0.091
0.089	0.506
0.304	0.261
0.126	0.188
0.123	0.126
0.123	0.145
0.085	0.149
0.152	0.352
0.295	0.224
0.157	0.119
0.18	0.206
0.09	0.173
0.076	0.111
0.129	0.168
0.112	0.191
0.146	0.058
0.25	0.106
0.137	0.089
0.354	0.073
0.277	0.148
0.376	0.182
0.214	0.397
0.295	0.127
0.076	0.082
0.278	0.36
0.118	0.086
0.126	0.144
0.055	0.214
0.154	0.133
0.204	0.079
0.426	0.309
0.191	0.244
0.159	0.291
0.157	0.156
0.127	0.266
0.337	0.423
0.22	0.113
0.265	0.482
0.109	0.172
0.156	0.053
0.343	0.424
0.12	0.091
0.519	0.447
0.113	0.235
0.251	0.179
0.237	0.066
0.314	0.169
0.202	0.086
0.232	0.187
0.052	0.15
0.335	0.122
0.456	0.238
0.185	0.52
0.199	0.112
0.16	0.448
0.149	0.074
0.173	0.175
0.126	0.093
0.221	0.064
0.3	0.328
0.166	0.117
0.076	0.118
0.228
0.178
0.382
0.279
0.124
0.133
0.195
0.067
0.261
0.203
0.274
0.116
0.185
0.1
0.175
0.122
0.17
0.122
0.157
0.138
0.103
0.066
0.116
0.319
0.313
0.062
0.105
0.109
0.164
0.267
0.306
0.142
0.181
0.153
0.083
0.142
0.086
0.095
0.224
0.164
0.092
0.332
0.217
0.239
0.164
0.208
0.133
0.106
