# Supplementary material for: Ezrin, radixin, and moesin are dispensable for macrophage migration and cellular cortex mechanics
Source: EMBO J. 2024 Jul 18;43(21):4. doi: 10.1038/s44318-024-00173-7 (PMC11535515; doi:10.1038/s44318-024-00173-7)
Supplement: Supplementary file 20 — Source data Fig. 2 [file 44318_2024_173_MOESM20_ESM.zip › Figure 2_TKO 2D Morpho/2D IF actin/2D_READ ME.txt]

Panel 2D, microscopic image

From the raw image:
"IF2_02_a_100X_9t_Ctl555_TkoBFP_2000_Actin488_200ms_good"
where, F-actin was stained with Alexa Fluor 488-Phalloidin (green), WT macrophages were stained with CMPTX Cell tracker (red) and ERM-tKO#1 macrophages were stained with CMAC CellTracker in BFP (blue). Mosaic 3x3 tiles were acquired using a 100X objective.

In the figure (left panel): Inversed fluorescence images of WT and ERM-tKO#1 F-actin stainings of macrophages were pseudo-colored according to their identification using cell trackers. To do that, blue (WT) and red (ERM-tKO) colours were manually assigned in Photoshop by creating a mask. Cells whose cell tracker staining was too weak to be identified were left as grey cells and were not considered for the analysis. 
