# Supplementary material for: Ezrin, radixin, and moesin are dispensable for macrophage migration and cellular cortex mechanics
Source: EMBO J. 2024 Jul 18;43(21):4. doi: 10.1038/s44318-024-00173-7 (PMC11535515; doi:10.1038/s44318-024-00173-7)
Supplement: Supplementary file 20 — Source data Fig. 2 [file 44318_2024_173_MOESM20_ESM.zip › Figure 2_TKO 2D Morpho/2F podosome number/2F Podosome number.xlsx]

## Sheet: 2F Podosome number
Number of podosomes per cell
All data from 3 independant experiments					Median per experiments
WT	ERM TKO					WT	ERM TKO
35	27				n1	61	44
37	83				n2	63.5	33.5
99	65				n3	49.5	42
37	78
34	88
13	23
32	71
162	20
93	42
47	24
28	53
39	37
10	103
82	91
61	43
46	35
73	131
90	101
159	72
40	44
89	41
27	39
33	49
60	82
103	20
24	33
43	49
88	71
44	43
101	140
85	61
105	117
38	19
45	85
52	44
50	59
111	25
66	19
46	39
70	130
47	43
93	34
166	53
81	8
158	27
46	46
70	103
119	38
12	30
65	15
85	78
58	81
19	20
80	29
84	28
110	19
48	25
38	65
31	16
76	29
31	78
55	14
61	123
62	69
60	18
30	47
57	20
48	21
111	48
128	69
61	61
65	32
73	73
75	17
79	45
47	30
96	93
46	24
35	33
48	20
65	41
24	28
19	19
124	19
7	7
19	29
62	27
17	47
70	33
12	17
102	22
74	32
38	25
27	52
51	55
62	32
30	23
26	20
19	67
94	72
135	33
110	59
40	58
133	41
72	65
111	43
67	33
122	130
55	17
30	90
57	51
29	34
59	47
110	42
105	51
106	31
19	84
116	41
73	113
43	8
76	27
185	24
69	28
65	62
59	35
71	53
81	37
127	82
60	20
92	79
125	31
53	63
22	51
96	95
125	65
54	70
174	95
112	74
53	42
56	77
212	31
87	79
45	30
48	132
25	49
125	82
31	110
49	14
119	18
36	31
6	18
14	98
74	21
276	52
46	49
50	20
34	41
32	13
55	30
30	31
68	15
137	89
87
75
43
73
77
44
25
71
57
56
33
34
34
68
35
48
24
106
27
32
41
126
54
42
51
67
51
34
88
68
127
55
104
113
51
50
94
58
112
44
12
29
32
37
18
37
26
17
