# Supplementary material for: Ezrin, radixin, and moesin are dispensable for macrophage migration and cellular cortex mechanics
Source: EMBO J. 2024 Jul 18;43(21):4. doi: 10.1038/s44318-024-00173-7 (PMC11535515; doi:10.1038/s44318-024-00173-7)
Supplement: Supplementary file 20 — Source data Fig. 2 [file 44318_2024_173_MOESM20_ESM.zip › Figure 2_TKO 2D Morpho/2A TKO WB/2A_READ_ME.txt]

Panel 2A
The expression levels of ezrin, radixin, moesin, ERM and p-ERM from WT Hoxb8-macrophages and three independent clones (tKO#1, tKO#2, tKO#3) triple ERM knockout (ERM-tKO) were analyzed by western blot. 

Note that ERM and moesin are from the same immunoblot (WB22, gel 2), that was stripped (see stripping membrane with secondary Ab) and rehybridized (WB22'), so their respective actin is the same. 
Similar thing for the respective actin of ezrin (WB22, gel 1).
D4 and D6 shows duplicates from another hoxB8 differenciation.
