# Supplementary material for: Ezrin, radixin, and moesin are dispensable for macrophage migration and cellular cortex mechanics
Source: EMBO J. 2024 Jul 18;43(21):4. doi: 10.1038/s44318-024-00173-7 (PMC11535515; doi:10.1038/s44318-024-00173-7)
Supplement: Supplementary file 20 — Source data Fig. 2 [file 44318_2024_173_MOESM20_ESM.zip › Figure 2_TKO 2D Morpho/2B SEM progenitors/2B_Progenitors microvilli.xlsx]

## Sheet: 2B_Progenitors microvilli_protr
WT	ERM TKO		Protrusions per µm²
5	9.5
5.75	5.25
8	3.5
7	4.75
3.5	8
6.75	8
5	5.5
6.75	2.75
8.25	5
4.75	3.25
2.5	2.25
3.75	3.25
4	5.5
5.75	6.75
3.25	8.25
5.25	2.75
3	3.75
5.25	7.5
4.5	4
4	5
3.5	4.5
5.5	5.25
2.75	8.5
5.75
9.5	7.75
	8
	4.75
	5.25
	10.25
	6
	3.25
	6.25
	8.5
	6
	8
