# Supplementary material for: Ezrin, radixin, and moesin are dispensable for macrophage migration and cellular cortex mechanics
Source: EMBO J. 2024 Jul 18;43(21):4. doi: 10.1038/s44318-024-00173-7 (PMC11535515; doi:10.1038/s44318-024-00173-7)
Supplement: Supplementary file 20 — Source data Fig. 2 [file 44318_2024_173_MOESM20_ESM.zip › Figure 2_TKO 2D Morpho/2H_random migration in 2D/2H_confinement.xlsx]

## Sheet: 2H_confinement
CTL			TKO5			TKO6			TKO7					Migration 2D			0: confined movment
Exp#1	Exp#2	Exp#3	Exp#1	Exp#2	Exp#3	Exp#1	Exp#2	Exp#3	Exp#1	Exp#2	Exp#3			Confinement ratio			1: directionally persistent movement
0.202773	0.0563964	0.0558776	0.131614	0.705271	0.0275536	0.467042	0.0625	0.171178	0.0850788	0.126477	0.0220164
0.300511	0.501221	0.264654	0.30181	0.343984	0.152214	0.146184	0.113524	0.638619	0.0899054	0.217287	0.109071			Confinement ratio
0.0176019	0.0242558	0.00612671	0.0464316	0.495331	0.0471389	0.0412074	0.187129	0.178734	0.0315215	0.190868	0.0568095			Condition	Replica	n	median
0.582095	0.291948	0.162093	0.0907043	0.251187	0.0307189	0.0858631	0.037566	0.26823	0.0607033	0.192599	0.588199			Ctl	1	579	0.17
0.253263	0.194239	0.063628	0.0577672	0.52097	0.163988	0.0679399	0.320779	0.380896	0.186271	0.0559824	0.0342539			Ctl	2	1053	0.2
0.601118	0.0410037	0.396928	0.708633	0.241258	0.0444622	0.0755934	0.101374	0.0228618	0.0240537	0.21418	0.159488			Ctl	3	965	0.23
0.033536	0.254217	0.634733	0.101829	0.0845937	0.0165134	0.0498881	0.022639	0.0275084	0.0336407	0.193084	0.118482			TKO 5	1	426	0.15
0.638236	0.18759	0.172429	0.247177	0.12971	0.526982	0.0210826	0.640587	0.128063	0.54581	0.05332	0.0682233			TKO 5	2	350	0.21
0.26831	0.224205	0.598597	0.0812991	0.130887	0.837165	0.216938	0.399475	0.0950575	0.143607	0.152925	0.0318244			TKO 5	3	410	0.18
0.102574	0.106712	0.250405	0.220221	0.428005	0.700126	0.0495332	0.0277344	0.0792745	0.0320717	0.0535653	0.0370166			TKO 6	1	506	0.2
0.147428	0.208244	0.0221056	0.0294562	0.0623506	0.0879102	0.503995	0.0997104	0.0557778	0.644135	0.229743	0.0957766			TKO 6	2	174	0.18
0.096991	0.358061	0.323963	0.171285	0.402172	0.469282	0.440653	0.247779	0.0708605	0.208796	0.0684788	0.0352873			TKO 6	3	217	0.19
0.156134	0.478436	0.0215049	0.0900001	0.0310315	0.0798435	0.352131	0.464461	0.19196	0.0229722	0.0581379	0.186836			TKO 7	1	354	0.17
0.02901	0.834266	0.314179	0.15012	0.119157	0.503587	0.146209	0.299829	0.10278	0.0226813	0.228949	0.0666927			TKO 7	2	443	0.14
0.0848036	0.483241	0.0223247	0.193094	0.479791	0.15706	0.199014	0.106631	0.160162	0.0465473	0.140108	0.0619425			TKO 7	3	286	0.11
0.0747267	0.124183	0.545875	0.111075	0.14867	0.0683733	0.0976578	0.28484	0.0785211	0.181271	0.372793	0.114864
0.393198	0.370942	0.319601	0.104022	0.191308	0.438747	0.290422	0.0319559	0.16636	0.334108	0.102362	0.134757
0.110035	0.198714	0.11655	0.148924	0.0576022	0.367978	0.449584	0.190656	0.0285961	0.0596826	0.0602869	0.0556143
0.0460535	0.0521725	0.336103	0.32432	0.612308	0.0805609	0.131613	0.464295	0.251995	0.436137	0.517569	0.0547885
0.148994	0.111441	0.292879	0.0747948	0.320154	0.295596	0.0146523	0.0625929	0.217214	0.153769	0.0158162	0.217184
0.365729	0.223778	0.183577	0.17629	0.348736	0.0899391	0.473049	0.121325	0.0727755	0.101793	0.0972016	0.0328889
0.434106	0.0850246	0.131178	0.0308101	0.0435128	0.459665	0.183058	0.233392	0.121572	0.155685	0.116249	0.214537
0.345016	0.305367	0.38995	0.207863	0.227489	0.102284	0.224273	0.0663915	0.354392	0.030721	0.10288	0.024664
0.103935	0.239771	0.0712439	0.0648608	0.148496	0.126789	0.0832571	0.486536	0.189868	0.180798	0.472464	0.31581
0.198669	0.07794	0.0785543	0.140622	0.0271489	0.0314014	0.0538078	0.174368	0.154387	0.182035	0.0551774	0.0683694
0.13045	0.185257	0.379296	0.124905	0.449799	0.138296	0.0675066	0.0991214	0.254762	0.157308	0.0459196	0.0444134
0.166942	0.124336	0.598698	0.0562476	0.45636	0.227747	0.128464	0.0713457	0.0582748	0.101926	0.101676	0.183429
0.163802	0.173637	0.00560897	0.125631	0.0815952	0.0568571	0.131376	0.102824	0.0142586	0.168927	0.113882	0.145381
0.165354	0.16225	0.66349	0.376802	0.259924	0.0278856	0.372023	0.121145	0.0346458	0.0692857	0.0795398	0.0589937
0.278522	0.175633	0.395749	0.0190718	0.0165643	0.0843627	0.404115	0.356057	0.0618936	0.0619766	0.0101088	0.0809135
0.867052	0.142369	0.170978	0.156277	0.292723	0.0305462	0.192492	0.157583	0.229975	0.174449	0.0488015	0.172703
0.0244907	0.307967	0.392088	0.186833	0.219795	0.280084	0.273686	0.305346	0.0405115	0.194769	0.138585	0.114019
0.162394	0.0666397	0.31761	0.20868	0.110125	0.109572	0.214567	0.320017	0.104621	0.0866984	0.287473	0.0326686
0.297734	0.0271353	0.191252	0.234216	0.405774	0.0646102	0.244611	0.221632	0.0130435	0.255442	0.190949	0.0824331
0.093584	0.178899	0.355533	0.145212	0.056284	0.415233	0.113114	0.0704952	0.38141	0.897978	0.0785736	0.032758
0.220771	0.278819	0.389055	0.618059	0.0250687	0.112925	0.406832	0.261603	0.0312327	0.166237	0.182461	0.190014
0.0487094	0.193887	0.336384	0.126555	0.077993	0.43869	0.0978837	0.173977	0.23187	0.204608	0.170593	0.0220142
0.323592	0.211245	0.177991	0.352212	0.104895	0.323675	0.137923	0.108241	0.0072971	0.0774969	0.0204014	0.275199
0.0641438	0.32027	0.418245	0.00919421	0.337446	0.346014	0.487171	0.223484	0.0762494	0.435839	0.0068998	0.0739638
0.138948	0.105503	0.228304	0.275469	0.0799141	0.475061	0.312141	0.53155	0.0315155	0.886607	0.206689	0.0486081
0.0939066	0.0911657	0.257553	0.00965326	0.148235	0.0725147	0.203326	0.2114	0.208078	0.335437	0.155023	0.0100486
0.0430838	0.205114	0.150097	0.0694825	0.0840092	0.0210384	0.0192832	0.304858	0.0979526	0.125878	0.309569	0.162454
0.732381	0.326076	0.386169	0.138478	0.0636933	0.0982198	0.162673	0.448928	0.391215	0.288841	0.437334	0.140489
0.247867	0.192206	0.49128	0.0382277	0.32137	0.0831613	0.204319	0.120136	0.146865	0.17434	0.0905379	0.395541
0.0703773	0.130103	0.734644	0.175791	0.148838	0.192968	0.432044	0.0592401	0.180582	0.447619	0.113158	0.131411
0.750345	0.101227	0.606643	0.248199	0.0962133	0.0354868	0.13175	0.328315	0.070658	0.231173	0.069769	0.27325
0.305082	0.393897	0.319845	0.0536529	0.398329	0.436072	0.330409	0.327493	0.179586	0.0943944	0.0167655	0.0619362
0.529271	0.173475	0.00905649	0.0171972	0.154588	0.304227	0.203901	0.170554	0.260651	0.453856	0.0546614	0.161163
0.235517	0.0652449	0.0297586	0.0858474	0.0749455	0.688092	0.0729227	0.38723	0.549312	0.10254	0.273986	0.0941106
0.290227	0.34133	0.242053	0.0666692	0.42793	0.291552	0.395274	0.0560792	0.0864812	0.182497	0.0618544	0.159529
0.447727	0.287173	0.115666	0.178097	0.247676	0.114281	0.0713309	0.186372	0.113568	0.174404	0.305853	0.0183969
0.0524617	0.0114302	0.206678	0.108148	0.0855185	0.0379666	0.253947	0.146639	0.438638	0.120542	0.313921	0.344598
0.141884	0.18011	0.158358	0.240266	0.301992	0.219374	0.0652462	0.14485	0.0866956	0.182381	0.119672	0.569614
0.378979	0.227287	0.0255686	0.153469	0.036571	0.275989	0.136613	0.182719	0.354646	0.153136	0.0225706	0.0289433
0.353729	0.127769	0.620818	0.104487	0.529064	0.0171877	0.0440219	0.194527	0.282978	0.104697	0.493436	0.056683
0.0616769	0.309495	0.0669403	0.0249614	0.273087	0.639749	0.460201	0.209935	0.495484	0.247114	0.108438	0.093704
0.117507	0.0389749	0.110234	0.210993	0.207522	0.0497907	0.0268827	0.106043	0.105759	0.141578	0.738482	0.117724
0.653153	0.0250443	0.416172	0.0994565	0.0864407	0.189025	0.0351157	0.303283	0.069609	0.273576	0.0340264	0.169124
0.112658	0.0951648	0.0367724	0.0438274	0.0637914	0.207649	0.0879058	0.405986	0.208976	0.162728	0.0348997	0.128306
0.0141102	0.37012	0.0378193	0.678717	0.281771	0.290025	0.384778	0.489507	0.177099	0.319171	0.134996	0.0655493
0.257086	0.283158	0.542138	0.0269683	0.103413	0.544387	0.265763	0.283215	0.40364	0.0120375	0.110725	0.0291195
0.444277	0.340234	0.287025	0.0493435	0.0205105	0.056126	0.176841	0.0679791	0.379173	0.738855	0.0311909	0.0102006
0.0812374	0.782326	0.0187887	0.173832	0.114228	0.518946	0.114964	0.0121092	0.207755	0.372596	0.0782688	0.131524
0.392834	0.354014	0.128172	0.101986	0.145395	0.296668	0.202427	0.139463	0.387189	0.145446	0.0833238	0.0936027
0.220675	0.298951	0.232198	0.0767548	0.562825	0.102689	0.632471	0.370994	0.402816	0.106208	0.0989172	0.195253
0.169418	0.108694	0.261951	0.458081	0.168987	0.170147	0.0075052	0.488902	0.132415	0.364752	0.137652	0.116807
0.293053	0.184307	0.180601	0.078539	0.155759	0.521144	0.167422	0.0290216	0.667344	0.225973	0.0304967	0.209445
0.399263	0.0560885	0.0835096	0.238854	0.557936	0.551726	0.0643344	0.349469	0.1842	0.199974	0.0619925	0.0602741
0.282924	0.0992452	0.221561	0.447275	0.146569	0.693102	0.391251	0.132244	0.0755819	0.266084	0.100912	0.0296028
0.327871	0.0086359	0.0974893	0.190762	0.0310822	0.311309	0.171716	0.123262	0.0645373	0.164582	0.0813477	0.195635
0.209549	0.213021	0.833688	0.762442	0.203475	0.334336	0.270681	0.234551	0.13004	0.169904	0.189866	0.108231
0.209822	0.0272505	0.513951	0.171805	0.102554	0.28199	0.0401733	0.0365395	0.442538	0.367599	0.122209	0.371012
0.380457	0.24657	0.751897	0.484419	0.274427	0.163547	0.0448126	0.0803579	0.512773	0.0305566	0.0352515	0.371927
0.349879	0.0941258	0.351815	0.602241	0.543408	0.164722	0.159629	0.522202	0.0437402	0.0572402	0.268234	0.067595
0.370815	0.0668277	0.131937	0.0880786	0.120487	0.34028	0.130455	0.241009	0.212419	0.141902	0.0588999	0.11872
0.514325	0.129235	0.176934	0.137596	0.533291	0.853299	0.268347	0.421223	0.233454	0.13498	0.0708328	0.0326115
0.286099	0.137459	0.0737882	0.00980366	0.270305	0.299687	0.0580431	0.107754	0.321501	0.462537	0.0772451	0.328892
0.566592	0.0423149	0.6968	0.051015	0.312701	0.231892	0.117815	0.0820993	0.197123	0.396083	0.0485626	0.114298
0.448353	0.182606	0.241879	0.327566	0.05649	0.174413	0.171182	0.105259	0.0308879	0.29541	0.169157	0.0398428
0.235052	0.130149	0.152554	0.0991057	0.249542	0.207197	0.118819	0.0429483	0.0727531	0.196958	0.0512966	0.0255227
0.43728	0.186301	0.238483	0.057421	0.388866	0.305813	0.161289	0.119324	0.0457095	0.489914	0.0623096	0.0953046
0.513094	0.0881137	0.195205	0.135797	0.32255	0.0355214	0.159059	0.126915	0.236983	0.110706	0.359471	0.129008
0.554915	0.306992	0.18179	0.0503823	0.180402	0.145666	0.168108	0.610754	0.450633	0.331862	0.2034	0.313365
0.354414	0.179384	0.14527	0.0397722	0.295693	0.584955	0.100066	0.00720952	0.379109	0.179472	0.110536	0.127521
0.411586	0.154777	0.298548	0.32063	0.676735	0.108547	0.0621912	0.274985	0.225216	0.346545	0.317465	0.199598
0.204924	0.0610185	0.210035	0.0786646	0.0834687	0.320694	0.357188	0.174889	0.162887	0.0674843	0.259594	0.0599106
0.402747	0.0557284	0.201593	0.366921	0.0841992	0.210903	0.397211	0.0779206	0.272185	0.175568	0.120353	0.0823357
0.138208	0.0857633	0.231112	0.0406505	0.513459	0.0837027	0.525813	0.220133	0.059758	0.0109991	0.221237	0.0682731
0.424776	0.0453239	0.455519	0.305419	0.255776	0.0665818	0.0575487	0.0170313	0.353828	0.168955	0.0805824	0.331387
0.736448	0.074821	0.145056	0.021585	0.108212	0.192443	0.151963	0.0225055	0.167046	0.361146	0.0906878	0.0156852
0.047047	0.0804216	0.059272	0.0260601	0.229586	0.23032	0.0386474	0.0420921	0.341724	0.126926	0.0326692	0.0375191
0.0319434	0.0225185	0.355512	0.0589716	0.260712	0.224021	0.0962783	0.0658213	0.365056	0.241251	0.307851	0.486301
0.488003	0.301874	0.4091	0.578875	0.0826791	0.107745	0.379981	0.11919	0.29314	0.113924	0.0966896	0.102423
0.480008	0.83012	0.079904	0.0567062	0.337433	0.578021	0.367015	0.121169	0.076145	0.250529	0.291574	0.0295467
0.151329	0.115786	0.116731	0.294046	0.129913	0.281002	0.107446	0.00666394	0.523531	0.0625067	0.248205	0.159875
0.175115	0.174873	0.0983998	0.258084	0.360861	0.406192	0.050618	0.0729658	0.127418	0.0679203	0.0678311	0.269635
0.118052	0.0323518	0.252522	0.0582848	0.289589	0.185449	0.120953	0.41135	0.19901	0.167538	0.41186	0.0802476
0.301749	0.129576	0.341168	0.0170131	0.0355113	0.0244561	0.0233086	0.0142177	0.348014	0.0968486	0.0347296	0.0290849
0.0628344	0.403338	0.220815	0.272193	0.474995	0.61875	0.229082	0.0653796	0.200905	0.223602	0.205215	0.168845
0.153224	0.075381	0.236969	0.562402	0.266467	0.0936987	0.427039	0.0605858	0.127987	0.0754741	0.0773308	0.0647159
0.0641665	0.0835203	0.246624	0.0188006	0.0121641	0.124971	0.397226	0.144327	0.162338	0.167859	0.0742344	0.503611
0.472642	0.0672831	0.0714986	0.0447151	0.181515	0.0912263	0.144994	0.180465	0.0653891	0.118663	0.450823	0.108703
0.591738	0.201743	0.156847	0.0779764	0.154512	0.0875422	0.269953	0.118852	0.298251	0.153539	0.142237	0.120614
0.0998163	0.00561738	0.687827	0.113984	0.119646	0.213852	0.0535351	0.0626739	0.25899	0.409443	0.123813	0.151685
0.120879	0.239973	0.0144635	0.276394	0.127542	0.208311	0.267941	0.408101	0.241449	0.278134	0.215267	0.00886499
0.100372	0.176233	0.584695	0.271493	0.112394	0.259288	0.715814	0.145216	0.180901	0.37473	0.285881	0.212201
0.705395	0.128405	0.257318	0.163207	0.10761	0.214552	0.17289	0.181774	0.0706316	0.0640372	0.0967821	0.0826612
0.136362	0.0547212	0.0872646	0.081261	0.258711	0.0226446	0.785481	0.0703871	0.02557	0.0594712	0.0159461	0.0595792
0.248206	0.285005	0.223584	0.0585698	0.310593	0.105687	0.0431066	0.416054	0.19295	0.16788	0.187843	0.04403
0.301669	0.0277832	0.118944	0.0946431	0.109158	0.547499	0.617057	0.901254	0.0305582	0.283925	0.00373124	0.039062
0.0394516	0.10915	0.0803245	0.308407	0.361064	0.108254	0.0562347	0.301931	0.786373	0.469883	0.0646763	0.278107
0.26659	0.58344	0.0980755	0.0734757	0.0481423	0.0564283	0.207648	0.146412	0.140061	0.0863101	0.157079	0.0952139
0.171764	0.0805396	0.339493	0.0322509	0.158523	0.182023	0.105525	0.197925	0.538933	0.0613105	0.0898412	0.0852582
0.118159	0.542789	0.609894	0.163899	0.398105	0.0410956	0.112169	0.314961	0.329395	0.0885285	0.0616132	0.0731489
0.0668615	0.124528	0.108453	0.0217017	0.607324	0.114355	0.296251	0.163312	0.21745	0.137752	0.294332	0.150666
0.371219	0.0436268	0.152667	0.185709	0.128036	0.103072	0.549765	0.453095	0.181248	0.130024	0.115046	0.233262
0.00391258	0.351069	0.584959	0.222625	0.0946998	0.236331	0.541792	0.10462	0.377997	0.0584469	0.18292	0.024986
0.0539384	0.0598329	0.151299	0.0366022	0.0690462	0.334795	0.255996	0.079957	0.0626375	0.141221	0.09629	0.211542
0.072104	0.147204	0.304511	0.460037	0.126255	0.134028	0.0998711	0.121206	0.193086	0.0506861	0.119933	0.0135208
0.227974	0.0186797	0.450076	0.0084491	0.175558	0.407276	0.513986	0.649016	0.111059	0.276542	0.0943359	0.165719
0.165508	0.550091	0.207664	0.236659	0.249585	0.0417404	0.273453	0.388392	0.559027	0.396132	0.241068	0.013058
0.331015	0.329152	0.316192	0.145358	0.0165212	0.0901246	0.173579	0.325055	0.23488	0.688647	0.149707	0.051384
0.0635186	0.352763	0.21453	0.0317004	0.211036	0.283245	0.254503	0.0743071	0.338025	0.0901714	0.330051	0.221846
0.495564	0.0855233	0.268415	0.038183	0.0338506	0.315751	0.192779	0.102251	0.193923	0.390096	0.0857766	0.62065
0.338791	0.318334	0.0777002	0.430966	0.3017	0.0493383	0.24285	0.263556	0.0217181	0.294657	0.0480834	0.217574
0.312841	0.159213	0.0622738	0.00652314	0.391453	0.0833919	0.0919539	0.285977	0.234957	0.212652	0.152854	0.173289
0.0681877	0.169331	0.207859	0.201322	0.0425268	0.157404	0.390677	0.815774	0.115421	0.0549806	0.257118	0.306826
0.122649	0.0945385	0.419253	0.195464	0.102756	0.267787	0.735186	0.170277	0.0730219	0.341681	0.179924	0.112785
0.2705	0.188529	0.156844	0.193519	0.394721	0.0602926	0.434814	0.494686	0.157591	0.126169	0.337395	0.113934
0.200442	0.033815	0.104411	0.603357	0.461062	0.359508	0.105592	0.0500936	0.333537	0.370584	0.0765253	0.13014
0.0340753	0.032498	0.158402	0.0450168	0.188381	0.0371705	0.351143	0.209874	0.0646171	0.227698	0.0464998	0.35123
0.290452	0.301003	0.4332	0.251066	0.585355	0.219225	0.292523	0.1208	0.18901	0.0997761	0.0425825	0.0189649
0.284017	0.442205	0.187252	0.12639	0.11402	0.0153028	0.298411	0.123176	0.0890097	0.119255	0.059825	0.107787
0.513873	0.0567798	0.255459	0.100359	0.235955	0.0192046	0.233441	0.289981	0.665344	0.134895	0.0896205	0.126136
0.146124	0.143176	0.0896251	0.159729	0.05212	0.151002	0.153445	0.276045	0.347417	0.0365069	0.248589	0.0845711
0.155872	0.210031	0.262887	0.379175	0.218606	0.151567	0.149792	0.525397	0.608966	0.163098	0.0221436	0.0394147
0.0446871	0.0317835	0.0779164	0.208368	0.2726	0.0889347	0.381627	0.117165	0.20216	0.141127	0.288304	0.0672921
0.21334	0.236431	0.135109	0.122077	0.193618	0.0390001	0.113019	0.0818153	0.368346	0.579317	0.0792867	0.104436
0.288413	0.404958	0.123291	0.169382	0.223896	0.406738	0.0862828	0.077429	0.346851	0.0620784	0.0584117	0.24612
0.658921	0.101609	0.296596	0.0169464	0.393533	0.505838	0.171579	0.214499	0.0278441	0.209906	0.0411803	0.176893
0.572177	0.0983007	0.065789	0.0464386	0.267089	0.0486512	0.0467608	0.396672	0.323877	0.0455982	0.053751	0.128163
0.00475634	0.0181453	0.272896	0.049637	0.0954875	0.570334	0.165338	0.526135	0.328208	0.28392	0.135361	0.481874
0.115403	0.332734	0.20398	0.0751888	0.455798	0.272488	0.150513	0.182409	0.161836	0.123618	0.697481	0.116039
0.600442	0.166461	0.322883	0.210944	0.0463864	0.147677	0.246656	0.0843749	0.104928	0.206375	0.0555135	0.434475
0.428784	0.523373	0.470198	0.109356	0.258083	0.284536	0.112651	0.376913	0.00665042	0.155088	0.19871	0.216292
0.288244	0.0792663	0.363892	0.15843	0.220138	0.17589	0.0343959	0.343689	0.183514	0.115423	0.00861991	0.343303
0.170781	0.0488941	0.365134	0.470043	0.581027	0.255149	0.188877	0.149418	0.0387867	0.520978	0.23389	0.0390139
0.0967328	0.0615189	0.230001	0.0343239	0.0763385	0.113309	0.629956	0.310672	0.122522	0.106763	0.294939	0.159789
0.323033	0.135994	0.0739072	0.0101342	0.81206	0.0926647	0.505931	0.44905	0.458691	0.158088	0.170613	0.210003
0.0993666	0.265675	0.127141	0.258063	0.326464	0.102384	0.375822	0.294674	0.305135	0.179279	0.0919221	0.20327
0.0331165	0.0166684	0.351232	0.0673361	0.218931	0.0824624	0.0965716	0.330093	0.693157	0.20429	0.138231	0.214756
0.394727	0.443368	0.029387	0.0447891	0.388171	0.844313	0.310383	0.476947	0.0289579	0.522621	0.276968	0.0467165
0.735762	0.217672	0.149505	0.214946	0.087037	0.205726	0.442983	0.314141	0.320358	0.120887	0.130448	0.0415262
0.00538409	0.0208304	0.0777158	0.129576	0.139098	0.141085	0.0393935	0.362618	0.395066	0.572846	0.0424615	0.079542
0.493328	0.240722	0.476488	0.101266	0.213639	0.242897	0.134372	0.185749	0.295452	0.0733108	0.0861218	0.0856821
0.0837634	0.0555845	0.259703	0.12161	0.0741917	0.300116	0.0652558	0.1008	0.192348	0.297364	0.118624	0.191653
0.0590846	0.101547	0.222989	0.0405599	0.219226	0.525962	0.135812	0.0554589	0.389527	0.151722	0.205811	0.0407491
0.481993	0.150325	0.0712556	0.511666	0.204825	0.151913	0.258825	0.031354	0.114316	0.127376	0.0673523	0.481104
0.481019	0.290628	0.436518	0.0859825	0.0437409	0.130847	0.905538	0.129149	0.115814	0.0703244	0.114224	0.0666576
0.344832	0.063599	0.106325	0.271035	0.418586	0.102922	0.226662	0.344996	0.21147	0.0597771	0.135818	0.0421516
0.147562	0.311377	0.522163	0.292878	0.409134	0.330509	0.556715	0.387695	0.0324612	0.112279	0.0583085	0.0685597
0.386808	0.209224	0.344166	0.118012	0.320941	0.229993	0.25821	0.1774	0.370711	0.278974	0.226757	0.0622136
0.146299	0.337261	0.141513	0.15236	0.213617	0.327013	0.180757	0.177762	0.0466408	0.474217	0.0367139	0.17767
0.111529	0.280459	0.0872245	0.362016	0.132766	0.139316	0.0951719	0.309487	0.0195881	0.336839	0.165283	0.1062
0.144255	0.0504454	0.600852	0.249732	0.51931	0.0295329	0.2365	0.613105	0.0189942	0.0704244	0.2691	0.405048
0.0866017	0.226238	0.0606455	0.257325	0.0821877	0.138969	0.074204	0.406919	0.145593	0.212757	0.0876333	0.172811
0.154736	0.0688908	0.119289	0.234549	0.283507	0.223474	0.18447	0.0685351	0.265469	0.343583	0.3847	0.157948
0.249762	0.118932	0.219117	0.280178	0.226195	0.158413	0.311647	0.207473	0.179471	0.053273	0.208186	0.15409
0.0229228	0.112618	0.147828	0.236308	0.333935	0.238859	0.22279	0.275582	0.335421	0.168833	0.0951424	0.171792
0.183639	0.412238	0.0260275	0.449724	0.184992	0.165527	0.262435	0.201334	0.0155982	0.0696774	0.17692	0.0699267
0.753423	0.137871	0.421407	0.241987	0.21548	0.222043	0.228114	0.0603519	0.152941	0.0911881	0.310213	0.0631871
0.253696	0.259826	0.384825	0.247992	0.0669329	0.209444	0.686304	0.201506	0.280876	0.172697	0.0442759	0.272916
0.589985	0.0771034	0.327883	0.168822	0.25698	0.0369995	0.0189626	0.250512	0.214854	0.196203	0.11165	0.0700246
0.113378	0.101317	0.487448	0.233298	0.267547	0.0341827	0.388265	0.193601	0.0427806	0.309271	0.103023	0.160089
0.740192	0.18648	0.520979	0.090753	0.245107	0.361417	0.739145		0.183368	0.0609791	0.0294766	0.508869
0.420724	0.159789	0.380866	0.0808889	0.519717	0.0288662	0.240726		0.246558	0.333413	0.0519236	0.0991511
0.323802	0.242724	0.0540294	0.306508	0.0242886	0.11796	0.170855		0.341224	0.123453	0.192563	0.00567848
0.105679	0.276816	0.340239	0.0656057	0.398377	0.313774	0.146137		0.32899	0.411166	0.0417375	0.0966601
0.0196923	0.179231	0.161154	0.180438	0.127428	0.251624	0.225877		0.403525	0.0398967	0.551901	0.195835
0.0543803	0.391101	0.164095	0.133172	0.304659	0.122205	0.200036		0.0651933	0.396134	0.128532	0.124136
0.240419	0.401035	0.506714	0.0309791	0.341225	0.325522	0.261249		0.0462048	0.137739	0.0925751	0.0397966
0.163266	0.212944	0.266529	0.15048	0.318192	0.32939	0.276569		0.620498	0.140216	0.11398	0.0331752
0.201859	0.0586592	0.571343	0.45204	0.0800357	0.0573783	0.0369471		0.513608	0.20037	0.137852	0.0405767
0.128605	0.170872	0.592586	0.121548	0.245951	0.238144	0.310582		0.56655	0.158552	0.135367	0.378613
0.212877	0.474192	0.458748	0.0774321	0.13275	0.0918921	0.0767752		0.10799	0.292031	0.0365837	0.0693579
0.260057	0.250326	0.178108	0.479534	0.107209	0.112484	0.126924		0.0623234	0.54443	0.149489	0.142106
0.513955	0.214359	0.372057	0.0505195	0.362122	0.122981	0.110958		0.0950549	0.0525957	0.18826	0.0632039
0.920921	0.308932	0.312758	0.121608	0.114062	0.0709792	0.394456		0.241804	0.330443	0.0608604	0.187123
0.306367	0.285939	0.205708	0.175806	0.397747	0.149554	0.185111		0.388335	0.235456	0.0923049	0.264483
0.197786	0.363904	0.25664	0.193451	0.0780203	0.201472	0.0387012		0.0590893	0.261411	0.0850539	0.00817261
0.305738	0.0478345	0.0990003	0.404234	0.129634	0.117231	0.245729		0.101953	0.253584	0.520882	0.0328666
0.513012	0.1106	0.0571305	0.0708562	0.343368	0.133641	0.121764		0.251889	0.118224	0.122218	0.356262
0.0561683	0.486006	0.772306	0.10179	0.304847	0.479842	0.658081		0.298485	0.148562	0.08442	0.0885371
0.103543	0.148856	0.0843794	0.367283	0.327417	0.364013	0.0815996		0.212728	0.15129	0.100422	0.113205
0.648569	0.276089	0.118471	0.110464	0.494871	0.14663	0.691167		0.00533083	0.513414	0.0487839	0.155276
0.458718	0.219071	0.394453	0.0761344	0.397162	0.0792684	0.392528		0.168	0.072444	0.0707629	0.180244
0.114771	0.318411	0.397309	0.360011	0.165152	0.0801512	0.347761		0.0783035	0.123327	0.127929	0.0102031
0.121345	0.177328	0.301194	0.36979	0.0547293	0.0341139	0.262433		0.448054	0.281816	0.0133934	0.070036
0.145635	0.196457	0.380421	0.0573248	0.415077	0.209873	0.0922924		0.34657	0.121824	0.356511	0.0169089
0.248607	0.0500143	0.119128	0.387059	0.683777	0.160546	0.194794		0.0359085	0.51204	0.0713059	0.293523
0.146858	0.0891293	0.120302	0.207592	0.087093	0.133258	0.360889		0.172378	0.186487	0.243001	0.0391444
0.21436	0.113329	0.0620256	0.197407	0.218907	0.115552	0.192411		0.363871	0.0640003	0.0721332	0.0997167
0.0571767	0.313389	0.758409	0.435164	0.255226	0.352161	0.224158		0.445993	0.105619	0.197308	0.0655803
0.134215	0.213688	0.0302375	0.246558	0.0979186	0.0849886	0.284283		0.326182	0.551999	0.350282	0.0241269
0.448883	0.0563447	0.127902	0.491089	0.227945	0.176753	0.0433103		0.302582	0.306512	0.0927331	0.0354871
0.236123	0.214037	0.56128	0.48852	0.0723264	0.291928	0.362502		0.504077	0.00635493	0.045881	0.102349
0.277197	0.540052	0.568604	0.0600427	0.212479	0.201086	0.526656		0.27871	0.111513	0.135364	0.234884
0.280461	0.168866	0.404874	0.105497	0.520078	0.283353	0.199124		0.325553	0.364281	0.133543	0.336552
0.172699	0.291727	0.80425	0.486744	0.279214	0.148562	0.618048		0.317194	0.919551	0.405767	0.0421463
0.0281324	0.496884	0.1102	0.237916	0.134259	0.439551	0.0247992		0.105399	0.0297995	0.0736759	0.0110655
0.0816384	0.137567	0.0865876	0.0497862	0.280532	0.0814985	0.210588		0.282454	0.53895	0.385777	0.0783361
0.105322	0.00636116	0.0422972	0.451571	0.0363179	0.316194	0.393619		0.28901	0.0576396	0.294692	0.0396386
0.154772	0.0386151	0.147278	0.0605476	0.172846	0.19696	0.465337		0.100154	0.0467307	0.103964	0.146866
0.261907	0.587645	0.0862062	0.0646705	0.309249	0.18741	0.268147		0.609078	0.351938	0.165437	0.0866061
0.0697477	0.073272	0.0244903	0.18588	0.0278276	0.0234289	0.258569		0.16319	0.140481	0.319792	0.0872538
0.197348	0.256592	0.216252	0.204107	0.0382388	0.0718429	0.36287		0.221991	0.0233668	0.20162	0.116396
0.199275	0.0485161	0.150189	0.0831764	0.487681	0.216396	0.50815		0.426695	0.269962	0.110795	0.145215
0.320392	0.574459	0.0773323	0.50892	0.286328	0.206277	0.624962			0.193365	0.283977	0.201606
0.512173	0.111597	0.132767	0.559623	0.0204142	0.0235985	0.168862			0.659843	0.0684551	0.13781
0.0684387	0.238464	0.0502924	0.204421	0.452322	0.429523	0.0377336			0.320425	0.0751722	0.424124
0.0430663	0.361393	0.193095	0.158012	0.140831	0.0963112	0.157567			0.2089	0.250854	0.287762
0.058543	0.24477	0.0241007	0.013494	0.143841	0.0322117	0.355016			0.306031	0.5599	0.162167
0.107389	0.298605	0.0596614	0.122639	0.0868509	0.272836	0.110309			0.0860605	0.00429642	0.0246431
0.899628	0.156839	0.0413997	0.188784	0.0145406	0.308104	0.0564136			0.0889881	0.0390601	0.110486
0.124603	0.152528	0.96963	0.072156	0.0274794	0.163038	0.30969			0.171651	0.0846029	0.243367
0.586093	0.133561	0.0159023	0.31811	0.0770981	0.277461	0.117365			0.392136	0.21041	0.372571
0.369387	0.0146917	0.596461	0.0710896	0.164308	0.215144	0.366989			0.843485	0.20709	0.181242
0.13831	0.213323	0.162912	0.105841	0.0243543	0.412231	0.429998			0.22697	0.0353969	0.111316
0.426269	0.233554	0.232198	0.0324727	0.168612	0.293237	0.461314			0.126581	0.41233	0.0416404
0.396006	0.215968	0.426948	0.0504164	0.0902083	0.176207	0.486651			0.349019	0.197778	0.171946
0.0147433	0.269164	0.112879	0.0628523	0.266744	0.261262	0.134361			0.304849	0.0255903	0.0364635
0.20054	0.505913	0.0370407	0.043458	0.333905	0.493084	0.0745473			0.382436	0.0612995	0.198009
0.385583	0.174794	0.26867	0.220592	0.747146	0.212514	0.340643			0.359305	0.386247	0.0986919
0.641494	0.110058	0.140611	0.185765	0.210981	0.154104	0.258958			0.4954	0.33799	0.00491664
0.207256	0.0572737	0.0192345	0.252127	0.125488	0.435721	0.0992875			0.124239	0.178895	0.00643797
0.828296	0.243973	0.212744	0.0855951	0.212487	0.520714	0.0222215			0.0456894	0.341391	0.201022
0.336445	0.106601	0.399391	0.169549	0.151251	0.247295	0.120225			0.266092	0.0304488	0.526889
0.143523	0.0289805	0.305534	0.256935	0.146007	0.289724	0.38447			0.134918	0.179232	0.214854
0.241735	0.214079	0.475994	0.135943	0.373783	0.504202	0.159154			0.0775645	0.264526	0.0911323
0.146924	0.205173	0.451007	0.145375	0.156927	0.515414	0.14417			0.119131	0.0998122	0.167707
0.0603354	0.460433	0.239714	0.12485	0.427747	0.160093	0.392068			0.636733	0.437049	0.266841
0.0122195	0.187477	0.266601	0.12512	0.269759	0.0805938	0.155025			0.603051	0.307529	0.0714463
0.281887	0.120708	0.1713	0.181933	0.234867	0.346873	0.511292			0.180428	0.0850398	0.0725033
0.0584028	0.127993	0.212816	0.116416	0.173731	0.108677	0.0356586			0.0943973	0.156563	0.171303
0.630641	0.602638	0.746855	0.857739	0.311866	0.387816	0.489037			0.0394297	0.018402	0.197636
0.209472	0.102893	0.103093	0.0928276	0.2331	0.129573	0.38527			0.127333	0.120842	0.323872
0.172814	0.190695	0.197822	0.0315687	0.104967	0.0133059	0.0227309			0.236318	0.064238	0.184024
0.178368	0.226278	0.524725	0.0967889	0.273867	0.129573	0.109951			0.0939739	0.408499	0.234996
0.201379	0.362007	0.148269	0.0641516	0.122935	0.0718177	0.489796			0.0894661	0.0404407	0.118867
0.24527	0.0568735	0.184106	0.169811	0.31175	0.143853	0.277757			0.156159	0.136742	0.134586
0.298404	0.0871924	0.715379	0.199474	0.346829	0.088952	0.506424			0.100851	0.340049	0.459646
0.143102	0.1127	0.316522	0.260162	0.220797	0.163703	0.197164			0.584388	0.168906	0.061528
0.249332	0.468547	0.433534	0.130492	0.0730296	0.322122	0.385915			0.116883	0.0820221	0.0592427
0.0391875	0.125418	0.490594	0.311714	0.0852904	0.154504	0.12146			0.086642	0.363205	0.134577
0.508827	0.175313	0.0846683	0.0132329	0.298136	0.250964	0.241753			0.334665	0.0939752	0.241722
0.172235	0.0152273	0.469007	0.0704863	0.128281	0.475908	0.439333			0.0506596	0.0110278	0.160793
0.21699	0.293101	0.138649	0.33768	0.247767	0.145312	0.018692			0.103815	0.0390572	0.1448
0.284911	0.16699	0.974135	0.062832	0.242395	0.0933086	0.194677			0.214957	0.0853612	0.154329
0.165414	0.291629	0.307731	0.0682098	0.273148	0.00737507	0.255651			0.0919073	0.187019	0.0357376
0.353021	0.0475849	0.816538	0.0466502	0.284451	0.0238846	0.40364			0.00956883	0.0343138	0.0509002
0.164078	0.233475	0.19112	0.191285	0.426847	0.717426	0.323383			0.286712	0.0500053	0.415658
0.275866	0.401165	0.9519	0.149765	0.194712	0.295419	0.113437			0.394395	0.0870116	0.224678
0.0185263	0.125947	0.216095	0.0103545	0.213713	0.241332	0.3563			0.164666	0.221919	0.0352104
0.0319597	0.200781	0.159746	0.0222079	0.473955	0.173159	0.562265			0.252332	0.262676	0.0901549
0.070886	0.129619	0.0538361	0.0385919	0.1043	0.143815	0.175752			0.0418092	0.504103	0.221749
0.217905	0.207979	0.202018	0.206459	0.0952692	0.0511781	0.166182			0.34804	0.0548113	0.0535353
0.0509606	0.0872307	0.458824	0.0851875	0.0900649	0.701022	0.216445			0.192787	0.693688	0.0969203
0.138202	0.0630814	0.390818	0.110429	0.0834662	0.608172	0.00896736			0.161398	0.146415	0.320096
0.108909	0.0370336	0.123677	0.165693	0.177965	0.127174	0.033986			0.0588711	0.447224	0.317488
0.0391866	0.057917	0.495904	0.374579	0.146661	0.502718	0.263177			0.128329	0.0354591	0.377759
0.115603	0.287784	0.214089	0.203424	0.715687	0.497479	0.281416			0.0929197	0.162011	0.218226
0.0412407	0.476611	0.800093	0.154333	0.341832	0.0125966	0.027331			0.068921	0.177293	0.193651
0.0116	0.571804	0.36905	0.67677	0.13305	0.278582	0.0184975			0.233995	0.142193	0.0310706
0.304935	0.187725	0.283357	0.48808	0.0522523	0.322499	0.135447			0.16921	0.168313	0.114338
0.159977	0.203419	0.197162	0.042021	0.160557	0.0747113	0.187518			0.364719	0.283206	0.233223
0.501718	0.203286	0.0930767	0.0847316	0.29474	0.0502267	0.161126			0.143413	0.122543	0.174068
0.169249	0.433243	0.652778	0.23282	0.461445	0.0458672	0.716416			0.0580127	0.492452	0.131717
0.363624	0.377545	0.209525	0.133211	0.0714834	0.198114	0.12114			0.222562	0.250463	0.309685
0.404352	0.115161	0.22212	0.331587	0.327741	0.0541974	0.418166			0.0473086	0.0839959	0.0391739
0.105103	0.282331	0.0389491	0.218083	0.308254	0.182988	0.455744			0.0599562	0.00719843	0.132461
0.0573197	0.176953	0.461185	0.25126	0.0893568	0.0855361	0.200572			0.148032	0.13756	0.645491
0.0854757	0.283511	0.32093	0.518726	0.0250251	0.192274	0.265285			0.180965	0.294902	0.0615327
0.4976	0.149813	0.380374	0.575307	0.0887257	0.0295994	0.079205			0.208485	0.00678607	0.111262
0.165959	0.0760366	0.258062	0.138148	0.17027	0.234608	0.102747			0.711203	0.216969	0.232716
0.119766	0.413634	0.134306	0.164116	0.499948	0.0674554	0.151358			0.0388038	0.0213049	0.207308
0.0670258	0.0101151	0.466413	0.249004	0.0297302	0.081739	0.179511			0.123888	0.280534	0.0986003
0.609999	0.160559	0.509907	0.0217728	0.0399253	0.119138	0.0849604			0.244284	0.258113
0.0977336	0.13231	0.726855	0.103231	0.232824	0.120832	0.404412			0.0507523	0.28233
0.111877	0.222123	0.0480146	0.345942	0.332207	0.184558	0.094042			0.424808	0.468035
0.339029	0.347924	0.354071	0.0334599	0.495439	0.0819204	0.0935088			0.0661207	0.062288
0.410555	0.140444	0.0427198	0.0529541	0.597086	0.356475	0.263065			0.0556978	0.447573
0.180766	0.0877373	0.1017	0.226944	0.313764	0.535629	0.401937			0.285176	0.443251
0.545498	0.646508	0.480875	0.168388	0.231853	0.145987	0.190404			0.0643497	0.250223
0.152389	0.146936	0.493486	0.12065	0.404606	0.357513	0.194818			0.109608	0.10609
0.317255	0.100837	0.148885	0.32377	0.228077	0.269849	0.0882353			0.23291	0.168432
0.0318298	0.392384	0.0443352	0.0223774	0.137406	0.0389735	0.00540982			0.0750805	0.0845934
0.30034	0.165589	0.193226	0.705791	0.624623	0.10526	0.652192			0.115337	0.155516
0.224727	0.0851024	0.188937	0.528742	0.772494	0.224017	0.141549			0.116186	0.323054
0.27274	0.470918	0.679821	0.144205	0.0521452	0.182705	0.0995666			0.105324	0.251095
0.075842	0.344517	0.285927	0.172555	0.227889	0.122497	0.175307			0.0122685	0.1244
0.280899	0.0423805	0.135056	0.218884	0.0751934	0.246286	0.166503			0.331999	0.277894
0.160427	0.183894	0.247865	0.340195	0.369851	0.172694	0.0119538			0.239262	0.139063
0.33975	0.166454	0.494892	0.0940227	0.0390187	0.135789	0.539155			0.886247	0.0228238
0.0618021	0.102318	0.216485	0.174071	0.240567	0.00686911	0.21146			0.0655847	0.145865
0.0392124	0.104642	0.434961	0.0510333	0.137455	0.233165	0.509543			0.196079	0.0638486
0.184131	0.175932	0.288371	0.156068	0.144764	0.123727	0.451566			0.311557	0.651627
0.166145	0.0560486	0.925199	0.0110956	0.220572	0.023428	0.254349			0.595092	0.225535
0.418488	0.13185	0.624029	0.395025	0.0750157	0.258091	0.199538			0.349847	0.120494
0.153052	0.516384	0.185268	0.0461214	0.151614	0.21265	0.327299			0.100834	0.0919075
0.0542696	0.0643968	0.0640788	0.06071	0.0660338	0.25928	0.190272			0.210375	0.0388325
0.268468	0.206731	0.24431	0.024067	0.1419	0.317117	0.0927946			0.179018	0.487974
0.717984	0.0631264	0.0550139	0.262333	0.228253	0.311013	0.390529			0.243687	0.0780777
0.0556057	0.282644	0.0785937	0.0731238	0.0541662	0.20388	0.161488			0.32148	0.0248125
0.485977	0.577264	0.385289	0.0593175	0.164335	0.117404	0.0705704			0.23661	0.469195
0.0625293	0.0706231	0.117266	0.333912	0.243878	0.167897	0.0167281			0.216476	0.241896
0.426787	0.689427	0.0829801	0.0573009	0.0500475	0.043174	0.342996			0.0798349	0.178002
0.0441328	0.112329	0.0694489	0.146864	0.14908	0.209384	0.0208184			0.0539635	0.212171
0.47902	0.118132	0.22128	0.291317	0.0414105	0.211523	0.082323			0.203524	0.259949
0.550364	0.0752867	0.0826463	0.0753574	0.060119	0.0579626	0.0769963			0.220574	0.0927962
0.19721	0.0290121	0.532527	0.07552	0.370524	0.376009	0.174527			0.305504	0.226871
0.0762117	0.186797	0.0942975	0.0798129	0.455829	0.188066	0.170608			0.190019	0.0966429
0.192836	0.16668	0.126948	0.471232	0.162024	0.142034	0.188884			0.240488	0.125023
0.0556098	0.117897	0.134265	0.0352294	0.393172	0.0821182	0.00490896			0.153509	0.293859
0.139553	0.147984	0.149496	0.478851	0.113711	0.0594855	0.0972366			0.120174	0.0780704
0.338779	0.101115	0.365907	0.0808208	0.200172	0.519319	0.198326			0.402342	0.205165
0.190109	0.294597	0.564749	0.188958	0.0156186	0.331661	0.246823			0.128809	0.20448
0.118415	0.630707	0.184697	0.428489	0.107857	0.131278	0.187256			0.429887	0.0362032
0.0751604	0.0431576	0.352495	0.158869	0.114581	0.127891	0.248937			0.252543	0.531605
0.204665	0.0423495	0.125286	0.0240814	0.498146	0.0688733	0.390135			0.128953	0.267588
0.119065	0.285793	0.496247	0.0344236	0.195241	0.144815	0.248716			0.105389	0.0691549
0.0144391	0.211612	0.108717	0.558643	0.209555	0.0237711	0.489202			0.381213	0.30354
0.196577	0.557343	0.244485	0.0579983	0.359157	0.140065	0.228568			0.0214107	0.309133
0.608935	0.098333	0.211801	0.196507	0.0335228	0.209454	0.135731			0.256241	0.298756
0.361253	0.0522319	0.13373	0.24118	0.15873	0.259719	0.013929			0.591126	0.257766
0.230188	0.329925	0.595878	0.302116	0.497512	0.627129	0.302133			0.486063	0.375492
0.288949	0.0441754	0.320261	0.192517	0.0278819	0.0863592	0.0358441			0.093022	0.211678
0.025919	0.0422098	0.268416	0.0832763	0.296216	0.137588	0.283264			0.123684	0.119943
0.110726	0.102488	0.0645156	0.0145754	0.126669	0.274701	0.228556			0.432126	0.120687
0.0642977	0.106109	0.229329	0.105295	0.12673	0.148726	0.119057			0.17655	0.198711
0.14584	0.136536	0.104778	0.200801	0.679272	0.057609	0.039776			0.258055	0.1128
0.186272	0.0715475	0.426368	0.0421252	0.182872	0.11152	0.256774			0.48912	0.235471
0.0227575	0.389768	0.0331596	0.0688574	0.121485	0.308055	0.126209			0.0506694	0.295793
0.152172	0.493118	0.113583	0.577396	0.0520616	0.184454	0.131533			0.111721	0.197379
0.370043	0.1302	0.391698	0.1846	0.662506	0.0480961	0.310065			0.184104	0.0892375
0.045218	0.221976	0.142919	0.324606	0.142277	0.209208	0.194366			0.304412	0.155923
0.0169412	0.334624	0.189468	0.0786501	0.386991	0.320253	0.349852			0.130423	0.151764
0.0807233	0.314349	0.26076	0.112272	0.077836	0.454975	0.435612			0.060019	0.101783
0.0123958	0.230963	0.570242	0.594348	0.255986	0.477327	0.240702			0.0922531	0.0985115
0.108035	0.702551	0.216825	0.213665	0.452461	0.287952	0.352745			0.618999	0.0336609
0.727032	0.141402	0.078464	0.0701138	0.356004	0.482924	0.0834158			0.132917	0.283593
0.0898427	0.330424	0.048342	0.147103		0.149525	0.0614575			0.00330558	0.0988034
0.212386	0.325556	0.153973	0.0148014		0.0119529	0.211106			0.115665	0.0640118
0.12734	0.169453	0.231977	0.166846		0.189794	0.0372318			0.139362	0.131441
0.0128334	0.0989721	0.124817	0.0420488		0.154864	0.118754			0.159163	0.168136
0.442293	0.234304	0.119197	0.0890977		0.222751	0.0681378				0.168961
0.0963028	0.219996	0.306643	0.327406		0.289469	0.0695883				0.0249416
0.120495	0.209952	0.517788	0.0800386		0.0857598	0.186019				0.23061
0.307315	0.363595	0.347686	0.443342		0.77613	0.172574				0.0598672
0.0853663	0.319915	0.0732811	0.0628355		0.3454	0.0637152				0.317884
0.0801589	0.0626306	0.191132	0.00998106		0.26617	0.0540525				0.268968
0.0556891	0.2144	0.356685	0.273688		0.106065	0.33915				0.142601
0.0156191	0.416057	0.112247	0.0527464		0.766762	0.1622				0.05591
0.164524	0.0479864	0.199138	0.13058		0.20525	0.157452				0.0325918
0.207943	0.145684	0.280701	0.184322		0.289139	0.171901				0.290509
0.0791949	0.196044	0.385838	0.072594		0.262311	0.573414				0.223217
0.334826	0.0750198	0.226878	0.207976		0.123417	0.054767				0.357685
0.322122	0.152381	0.234386	0.37184		0.380729	0.291638				0.0983537
0.0514947	0.019639	0.77951	0.0576301		0.248647	0.319647				0.222947
0.0721032	0.611885	0.886093	0.234876		0.315519	0.0207901				0.191962
0.234831	0.657839	0.273222	0.0730037		0.202203	0.269703				0.130548
0.534187	0.0821683	0.312421	0.333503		0.0264993	0.681491				0.26434
0.360938	0.0653449	0.13165	0.0982889		0.326159	0.286417				0.303546
0.362761	0.687084	0.467442	0.0797519		0.380798	0.0774559				0.19596
0.141852	0.0390094	0.130211	0.125081		0.0969129	0.0736241				0.453498
0.118683	0.467601	0.0209033	0.190932		0.252122	0.38217				0.0353951
0.324322	0.265705	0.299206	0.529709		0.338282	0.0921977				0.151013
0.271737	0.569592	0.155455	0.146199		0.39031	0.0356852				0.398541
0.386125	0.106624	0.404888	0.0456413		0.0947218	0.116527				0.0893035
0.264691	0.107953	0.0979515	0.0725788		0.0715636	0.0992004				0.317217
0.118981	0.263749	0.597101	0.138665		0.156593	0.283443				0.123234
0.148411	0.253813	0.335596	0.0915476		0.158993	0.268956				0.158003
0.155591	0.11878	0.198189	0.286832		0.38279	0.169163				0.108794
0.0369333	0.00416665	0.282356	0.00157192		0.419394	0.0693211				0.127195
0.538474	0.139717	0.221857	0.349611		0.253017	0.0789763				0.679028
0.12054	0.111024	0.338834	0.0300267		0.345923	0.133245				0.182474
0.155633	0.12697	0.167616	0.120029		0.284898	0.198182				0.306257
0.570134	0.0284594	0.0172549	0.0648496		0.00295669	0.680503				0.164866
0.0961465	0.0310121	0.391956	0.0881105		0.249899	0.264366				0.363298
0.115119	0.308521	0.124011	0.0776199		0.159451	0.233041				0.244614
0.0390573	0.236495	0.652934	0.0560852		0.300107	0.480812				0.130942
0.199091	0.698601	0.282325	0.149531		0.102882	0.245941				0.074547
0.0728914	0.0678905	0.204591	0.219683		0.0647149	0.0231491				0.0663594
0.247181	0.243177	0.910596	0.0596096		0.254583	0.189351				0.11338
0.0613893	0.0540453	0.658281	0.0565718		0.162672	0.127488				0.0273012
0.305937	0.432715	0.103626	0.26396		0.0447666	0.0370571				0.0845
0.260224	0.0719823	0.088936	0.223139		0.114668	0.548342				0.0889678
0.228415	0.0546898	0.17204	0.595158		0.287945	0.702148				0.101765
0.645787	0.154679	0.172313	0.44702		0.416572	0.293655				0.726831
0.0406869	0.402877	0.0338823	0.102835		0.439879	0.167015				0.0490233
0.0506035	0.32617	0.0470145	0.207285		0.19842	0.0727998				0.0485487
0.0133573	0.543067	0.701101	0.388352		0.177887	0.113881				0.239498
0.16189	0.104885	0.10952	0.178826		0.0501191	0.755496				0.209444
0.155376	0.157858	0.202121	0.123559		0.071645	0.252047				0.170876
0.460169	0.192153	0.0249128	0.167594		0.046841	0.343839				0.0440109
0.492999	0.0586158	0.0875523	0.0449165		0.246155	0.109898				0.217429
0.0979577	0.0850153	0.31593	0.0771684		0.657825	0.24205				0.123744
0.0382382	0.274406	0.527362	0.073897		0.450732	0.613367				0.320602
0.0417416	0.44724	0.0517609	0.371237		0.0718384	0.388805				0.351315
0.123386	0.275361	0.139983	0.518918		0.418255	0.166357				0.0840294
0.0530353	0.377627	0.180181	0.29201		0.38299	0.147167				0.148946
0.0256498	0.654989	0.323934	0.456189			0.115524				0.170805
0.202493	0.526332	0.13668	0.419662			0.0708146				0.164017
0.135637	0.211282	0.0678332	0.290005			0.364166				0.205034
0.13491	0.182511	0.819439	0.480239			0.300596				0.292222
0.0494484	0.208719	0.127885	0.235504			0.345651				0.0333427
0.438088	0.434977	0.339582	0.0547771			0.451618				0.0302347
0.129682	0.161214	0.389735	0.0868456			0.353429				0.246932
0.0350453	0.266222	0.456913	0.208484			0.758149				0.0690135
0.166375	0.527844	0.313721	0.635961			0.238357				0.175222
0.0774711	0.164347	0.727995	0.601775			0.0584636				0.0936466
0.263355	0.209131	0.219848	0.105467			0.209065				0.205221
0.230619	0.655258	0.496985	0.249978			0.345926				0.0811944
0.549716	0.531884	0.516799	0.304012			0.58909				0.0723618
0.0217376	0.137679	0.282507	0.396291			0.0584392				0.219198
0.348447	0.637399	0.133961	0.0867371			0.0790043				0.261931
0.0473807	0.472949	0.257602	0.0602248			0.274794				0.287875
0.195233	0.407602	0.0809399				0.0625638				0.0233338
0.124813	0.17458	0.119004				0.0288578				0.189712
0.376882	0.103102	0.294359				0.179352				0.0967244
0.304218	0.200384	0.294527				0.053202				0.427586
0.090054	0.0854761	0.259882				0.110328				0.139943
0.0427671	0.137207	0.668663				0.125984				0.152896
0.2178	0.137975	0.1567				0.304793				0.126692
0.0872688	0.0773101	0.538104				0.471147				0.282552
0.0717635	0.333113	0.364164				0.302146				0.478638
0.123943	0.0538773	0.262664				0.313177				0.228243
0.468246	0.098676	0.683465				0.147653				0.0828623
0.402882	0.100751	0.149434				0.419997				0.0391733
0.272746	0.0528084	0.560448				0.0781612				0.142655
0.127284	0.266021	0.27807				0.728915				0.114086
0.0852204	0.141194	0.594203				0.0450865				0.464229
0.607538	0.201014	0.0839751				0.43799				0.0891043
0.263935	0.149363	0.0919538				0.113315				0.128449
0.724634	0.0775398	0.181474				0.0618829
0.254341	0.358112	0.19963				0.0161316
0.119357	0.299509	0.315563				0.359999
0.307026	0.272944	0.120619				0.131306
0.170529	0.0307128	0.2353				0.361736
0.0526493	0.0847429	0.16624				0.275047
0.17677	0.251666	0.245693				0.236131
0.00697317	0.475043	0.269785				0.715104
0.26188	0.363152	0.190962				0.348295
0.237155	0.0937411	0.111891				0.395328
0.161666	0.212431	0.0584112				0.152843
0.0444295	0.19351	0.340608				0.393411
0.83711	0.498488	0.363339				0.566567
0.0837398	0.204978	0.192715				0.350237
0.0775335	0.109735	0.165251				0.0387544
0.391019	0.451631	0.494148				0.116657
0.184086	0.0742624	0.190748				0.340727
0.303992	0.0110175	0.201175				0.299675
0.13921	0.0855058	0.376781				0.170001
0.0860101	0.0546389	0.424368				0.0474225
0.188523	0.360232	0.538552				0.086407
0.0776353	0.243594	0.0310299				0.0637958
0.0955302	0.192146	0.679406				0.349538
0.0374324	0.0130617	0.200285				0.0514799
0.0889733	0.100264	0.152266				0.19453
0.0410841	0.40697	0.60877				0.0642468
0.0729993	0.313523	0.347833				0.211199
0.0682768	0.0982512	0.15154				0.25565
0.257286	0.18736	0.169701				0.188682
0.0823666	0.333763	0.504075				0.51383
0.092324	0.0894123	0.139251				0.346834
0.0078555	0.235823	0.28839				0.380251
0.0340618	0.593793	0.50799				0.293459
0.231332	0.263285	0.413902				0.573855
0.405682	0.10387	0.0892499				0.140873
0.237682	0.0937185	0.425165				0.0211303
0.154199	0.248916	0.329955				0.423208
0.0986916	0.540829	0.740543				0.385799
0.712001	0.226444	0.128281				0.690461
0.213349	0.0865282	0.178297				0.0676762
0.0404232	0.311683	0.360656				0.237764
0.0357051	0.187991	0.427803				0.207308
0.287654	0.577147	0.198673				0.2225
0.318173	0.0881212	0.224289				0.120052
0.680796	0.90983	0.314993				0.269393
0.138005	0.27847	0.376475				0.201642
0.104555	0.301136	0.202858				0.265652
0.0350333	0.0663819	0.132242				0.177
0.145587	0.0766323	0.26531				0.432412
0.144583	0.229265	0.331848				0.0512123
0.401748	0.139008	0.161481				0.26806
0.0286999	0.464657	0.264032				0.055658
0.0921285	0.235867	0.186892				0.0227042
0.0456158	0.165795	0.581924				0.164423
0.240385	0.287974	0.131137				0.34163
0.315465	0.286511	0.377824				0.402697
0.044319	0.0144918	0.0714906				0.282178
0.132841	0.481498	0.0654551				0.316949
0.106739	0.131737	0.400807				0.109042
0.439578	0.431555	0.226536				0.145003
0.0455625	0.354013	0.065311				0.204575
0.324831	0.0572527	0.123585				0.626213
0.0743121	0.0555078	0.209829				0.278946
0.41025	0.550298	0.110982
0.138543	0.345532	0.131399
0.0648991	0.200321	0.0625524
0.272692	0.752272	0.049486
0.0470785	0.243185	0.03306
0.0707611	0.12183	0.336979
0.336642	0.156081	0.413436
0.0225923	0.0895411	0.178744
0.15295	0.124551	0.168814
0.541271	0.173059	0.675953
0.167646	0.329499	0.202961
0.123652	0.252086	0.434534
0.240631	0.300333	0.0893048
0.0805738	0.0854131	0.250893
0.0218866	0.182125	0.400307
0.188526	0.370583	0.18962
0.307224	0.107298	0.402152
0.112473	0.303426	0.157557
0.36045	0.251893	0.186494
0.218918	0.15719	0.18365
0.0901015	0.139026	0.252475
0.0714393	0.963509	0.19814
0.181415	0.0976019	0.347036
0.0875801	0.259047	0.125425
0.0362048	0.187247	0.242441
0.099718	0.293625	0.543106
0.0835818	0.31898	0.159277
0.200992	0.478621	0.432204
0.231238	0.229841	0.269773
0.0199364	0.206206	0.130114
0.175697	0.159812	0.304131
0.0330742	0.246797	0.561646
0.0537582	0.0442616	0.246765
0.135904	0.0501709	0.128253
0.0482741	0.503494	0.285793
0.00739092	0.198583	0.0214435
0.0674261	0.371169	0.138327
0.250261	0.0885541	0.0212444
0.0949195	0.198228	0.455273
0.127906	0.576833	0.416659
0.0812023	0.101102	0.426835
0.291137	0.319672	0.164537
0.0126223	0.223749	0.542382
0.0586665	0.306068	0.0862082
0.486643	0.121898	0.543816
0.03189	0.121779	0.628104
0.0828365	0.232911	0.672712
0.213082	0.108828	0.266864
0.146945	0.0787601	0.300295
0.0184493	0.49626	0.0666137
0.0268231	0.310728	0.00288889
0.190557	0.0124672	0.254348
0.0971445	0.220283	0.411666
0.110188	0.0393543	0.554167
0.375479	0.247493	0.131998
0.170638	0.150354	0.583535
0.170591	0.271225	0.19122
0.0696998	0.161906	0.158612
0.0695526	0.0797892	0.697711
0.124474	0.593383	0.3024
0.313424	0.0783352	0.313549
0.072843	0.422719	0.119232
0.329025	0.678081	0.29822
0.225801	0.651754	0.202666
0.115673	0.115387	0.215542
0.067425	0.159614	0.29857
0.280598	0.160959	0.441441
0.1059	0.117735	0.413449
0.270566	0.0852519	0.057096
0.0940084	0.136942	0.364447
0.267255	0.355179	0.198536
0.139928	0.174164	0.0940294
0.427292	0.110946	0.52695
	0.497747	0.0752595
	0.101937	0.130659
	0.207227	0.110202
	0.169731	0.676159
	0.224928	0.353333
	0.242933	0.158929
	0.138715	0.336067
	0.465337	0.292602
	0.174057	0.202852
	0.336521	0.361308
	0.299838	0.627316
	0.101286	0.375137
	0.196663	0.176613
	0.517996	0.13635
	0.078391	0.11923
	0.319828	0.459577
	0.332468	0.0873842
	0.331369	0.288843
	0.300607	0.234559
	0.594007	0.0286159
	0.578174	0.38537
	0.0262837	0.184894
	0.115208	0.101709
	0.440982	0.251915
	0.206629	0.192522
	0.390473	0.195576
	0.379503	0.084549
	0.389291	0.151729
	0.0946249	0.213414
	0.145101	0.300287
	0.0818859	0.769571
	0.833841	0.271695
	0.0147584	0.0545845
	0.0892957	0.542552
	0.570495	0.16361
	0.125573	0.0436085
	0.285009	0.481871
	0.113126	0.044277
	0.654315	0.152113
	0.104404	0.105094
	0.106411	0.281329
	0.282309	0.220977
	0.128778	0.589332
	0.361364	0.1343
	0.214093	0.85516
	0.0894618	0.0895637
	0.166804	0.142782
	0.468123	0.278439
	0.5686	0.670774
	0.147925	0.0935576
	0.318319	0.19832
	0.079713	0.389098
	0.0793001	0.0656052
	0.179373	0.460193
	0.359489	0.0408689
	0.0666059	0.153848
	0.38898	0.0443031
	0.0852266	0.443781
	0.0543221	0.132983
	0.0754803	0.248359
	0.220803	0.149733
	0.0710533	0.392549
	0.206463	0.303539
	0.165077	0.317064
	0.408512	0.196873
	0.223823	0.299332
	0.129032	0.303407
	0.321452	0.404097
	0.560861	0.225431
	0.138049	0.265515
	0.1392	0.354419
	0.179368	0.180288
	0.0163734	0.686212
	0.393569	0.124793
	0.283527	0.210115
	0.564743	0.140229
	0.210006	0.334327
	0.584907	0.107006
	0.167778	0.126675
	0.220356	0.428996
	0.167041	0.162575
	0.0559074	0.355141
	0.385197	0.157937
	0.348003	0.263596
	0.0983579	0.224388
	0.331384	0.322007
	0.0235359	0.55498
	0.198461	0.000785
	0.13218	0.439623
	0.486642	0.0997067
	0.0282532	0.155197
	0.322094	0.355549
	0.512352	0.027644
	0.440697	0.485533
	0.0543423	0.816148
	0.292228	0.170453
	0.448579	0.40964
	0.261485	0.162604
	0.166665	0.326233
	0.185897	0.319755
	0.282799	0.328034
	0.521448	0.180109
	0.0493337	0.629238
	0.331363	0.0851462
	0.245375	0.291095
	0.132442	0.78293
	0.668858	0.156708
	0.686683	0.165609
	0.355993	0.030353
	0.269885	0.313992
	0.279535	0.32992
	0.728048	0.232839
	0.094832	0.122975
	0.128044	0.132806
	0.393379	0.156424
	0.2127	0.525602
	0.153247	0.167503
	0.275683	0.117619
	0.22479	0.37294
	0.340933	0.390995
	0.274642	0.111301
	0.478941	0.352664
	0.32518	0.322548
	0.365467	0.353632
	0.0164753	0.192151
	0.250732	0.137018
	0.225008	0.228981
	0.161282	0.248063
	0.359671	0.31308
	0.607691	0.425698
	0.24566	0.219131
	0.041807	0.209605
	0.061354	0.0145146
	0.349837	0.202472
	0.0208174	0.197855
	0.56017	0.31635
	0.180431	0.161768
	0.0992901	0.273122
	0.130498	0.111923
	0.715835	0.304977
	0.12186	0.512933
	0.345149	0.324664
	0.0544999	0.476189
	0.0835134	0.256719
	0.403184	0.318668
	0.659229	0.264835
	0.230967	0.380001
	0.167195	0.167943
	0.274216	0.054667
	0.404304	0.77984
	0.170531	0.486918
	0.467401	0.65861
	0.0537674	0.35473
	0.0838246	0.213557
	0.0534657	0.0450971
	0.58307	0.190422
	0.184902	0.326241
	0.273946	0.0934225
	0.821218	0.228388
	0.181334	0.0411974
	0.469193	0.074246
	0.0829634	0.0864483
	0.370682	0.751037
	0.29426	0.575917
	0.635361	0.0940661
	0.0296188	0.276326
	0.22322	0.425115
	0.122668	0.111818
	0.0556586	0.203102
	0.126396	0.318041
	0.198528	0.171825
	0.403285	0.108969
	0.339313	0.197029
	0.471979	0.202896
	0.147902	0.191307
	0.414191	0.18027
	0.138897	0.190081
	0.409576	0.259377
	0.0367265	0.435504
	0.414215	0.109918
	0.329614	0.105057
	0.342065	0.351704
	0.269184	0.121307
	0.21834	0.554564
	0.2636	0.17678
	0.0453762	0.221087
	0.609054	0.133665
	0.554749	0.290279
	0.203082	0.193145
	0.218087	0.175412
	0.392451	0.257624
	0.073955	0.54516
	0.320279	0.301877
	0.150372	0.165601
	0.353535	0.308748
	0.294662	0.618947
	0.0591656	0.431012
	0.039076	0.287155
	0.0311618	0.499308
	0.557149	0.442785
	0.30203	0.403517
	0.27985	0.0324023
	0.254433	0.335732
	0.309617	0.0892613
	0.6203	0.165832
	0.0184212	0.360944
	0.354999	0.542307
	0.0498267	0.0710589
	0.388467	0.14155
	0.0793262	0.615558
	0.500259	0.287635
	0.256491	0.268076
	0.487362	0.13736
	0.196602	0.154069
	0.301399	0.210835
	0.0857647	0.2635
	0.289575	0.20877
	0.240162	0.0917249
	0.272843	0.0857764
	0.521008	0.0507329
	0.148119	0.590664
	0.282334	0.705994
	0.0785388	0.357612
	0.303017	0.0926986
	0.491837	0.642374
	0.239892	0.176429
	0.215264	0.125462
	0.0987173	0.0239199
	0.348649	0.0265392
	0.570548	0.0299928
	0.221118	0.15331
	0.196478	0.317049
	0.154616	0.0237979
	0.0728205	0.353779
	0.187009	0.276228
	0.097089	0.206292
	0.437427	0.164754
	0.558593	0.176205
	0.440704	0.165961
	0.550433	0.219618
	0.0360354	0.191402
	0.319504	0.543578
	0.368707	0.679536
	0.135696	0.0920916
	0.336338	0.108505
	0.224428	0.525159
	0.265671	0.180305
	0.0930603	0.122352
	0.287764	0.135203
	0.235221	0.501685
	0.173495	0.267368
	0.0159531	0.481469
	0.0580544	0.149838
	0.120752	0.0232963
	0.623007	0.141851
	0.303383	0.25514
	0.051118	0.940721
	0.0974869	0.546512
	0.188974	0.0604775
	0.22411	0.0482181
	0.299205	0.179768
	0.300484	0.141674
	0.0723999	0.0908922
	0.223301	0.414473
	0.118888	0.274289
	0.19136	0.212268
	0.335351	0.532359
	0.0981282	0.505525
	0.0885152	0.356841
	0.0716726	0.314853
	0.111127	0.0490743
	0.181483	0.0850097
	0.161818	0.534357
	0.266748	0.116712
	0.169914	0.0840569
	0.213282	0.271316
	0.187465	0.0798754
	0.0859383	0.533855
	0.415774	0.628103
	0.458219	0.734671
	0.507286	0.117605
	0.15822	0.38155
	0.158499	0.0971941
	0.458322	0.423033
	0.641551	0.36091
	0.276895	0.340576
	0.0580516	0.310157
	0.256537	0.049061
	0.156541	0.0786814
	0.176512	0.545591
	0.22193	0.314402
	0.106998	0.438754
	0.576492	0.507046
	0.206198	0.582399
	0.186349	0.365154
	0.0429083	0.078702
	0.203952	0.284959
	0.0578229	0.425886
	0.0609131	0.122068
	0.236657	0.40906
	0.154273	0.734475
	0.159302	0.43551
	0.757158	0.187991
	0.607138	0.614873
	0.0313041	0.130842
	0.380723	0.0725568
	0.0281811	0.118422
	0.277642	0.273241
	0.724497	0.2307
	0.298183	0.0956936
	0.0896618	0.660863
	0.282079	0.0491055
	0.210269	0.407705
	0.0965056	0.384346
	0.228796	0.661054
	0.0299721	0.278685
	0.392711	0.0342395
	0.424941	0.266952
	0.170025	0.16602
	0.21491	0.00474605
	0.112691	0.242571
	0.344357	0.438987
	0.258772	0.0812567
	0.512246	0.0438356
	0.454444	0.297011
	0.154056	0.0446216
	0.423241	0.302638
	0.794855	0.144435
	0.0886669	0.19012
	0.161132	0.0220275
	0.342719	0.199762
	0.248233	0.972716
	0.178233	0.0603724
	0.16338	0.514876
	0.0227482	0.301583
	0.0247544	0.74534
	0.156617	0.259085
	0.825096	0.124679
	0.0961672	0.567844
	0.192324	0.036891
	0.0944077	0.31081
	0.735289	0.153828
	0.115343	0.326539
	0.0418284	0.210431
	0.203964	0.454911
	0.0148857	0.078638
	0.114825	0.550045
	0.0483368	0.144324
	0.291381	0.0721182
	0.323695	0.254689
	0.241971	0.227177
	0.272803	0.10953
	0.190313	0.273488
	0.652293	0.340526
	0.414483	0.507432
	0.362439	0.424291
	0.114715	0.0408415
	0.482364	0.439988
	0.387405	0.425079
	0.219325	0.403065
	0.144183	0.573998
	0.414862	0.0517814
	0.0811244	0.202875
	0.0637788	0.121726
	0.505512	0.35893
	0.151482	0.19012
	0.381015	0.66019
	0.157142	0.308104
	0.0835245	0.299293
	0.211394	0.58197
	0.146275	0.0959501
	0.162126	0.0565066
	0.296076	0.466125
	0.0345768	0.173378
	0.238795	0.297898
	0.275045	0.386054
	0.137916	0.0908299
	0.0561471	0.0735532
	0.629265	0.188923
	0.278765	0.394759
	0.211279	0.111433
	0.484914	0.384405
	0.117735	0.395299
	0.112147	0.795355
	0.127138	0.0536738
	0.092642	0.57768
	0.0838321
	0.207447
	0.24204
	0.235925
	0.30484
	0.0294505
	0.0757781
	0.0763865
	0.644726
	0.12656
	0.121017
	0.253607
	0.121037
	0.17685
	0.127955
	0.644929
	0.133072
	0.640733
	0.0640312
	0.133678
	0.400193
	0.19186
	0.151764
	0.0879266
	0.09512
	0.168777
	0.286062
	0.411753
	0.341156
	0.100964
	0.243266
	0.298849
	0.53977
	0.039561
	0.461683
	0.594232
	0.627521
	0.523198
	0.031787
	0.101756
	0.0611251
	0.251071
	0.097881
	0.0628004
	0.419568
	0.0986022
	0.55358
	0.356207
	0.243116
	0.141433
	0.316579
	0.25592
	0.164497
	0.0358358
	0.260893
	0.184469
	0.311538
	0.360392
	0.397406
	0.319942
	0.0929479
	0.308602
	0.310014
	0.330137
	0.584953
	0.182894
	0.0387966
	0.211974
	0.286661
	0.281
	0.533605
	0.0845578
	0.355002
	0.55416
	0.0846217
	0.528609
	0.374175
	0.366887
	0.303843
	0.208922
	0.681284
	0.460666
	0.291257
	0.779227
	0.1068
	0.111835
	0.098508
	0.0741937
