# Supplementary material for: Ezrin, radixin, and moesin are dispensable for macrophage migration and cellular cortex mechanics
Source: EMBO J. 2024 Jul 18;43(21):4. doi: 10.1038/s44318-024-00173-7 (PMC11535515; doi:10.1038/s44318-024-00173-7)
Supplement: Supplementary file 20 — Source data Fig. 2 [file 44318_2024_173_MOESM20_ESM.zip › Figure 2_TKO 2D Morpho/2H_random migration in 2D/2H_Velocity.xlsx]

## Sheet: 2H_velocity
CTL			TKO5			TKO6			TKO7					Migration 2D
Exp#1	Exp#2	Exp#3	Exp#1	Exp#2	Exp#3	Exp#1	Exp#2	Exp#3	Exp#1	Exp#2	Exp#3			Track median velocity
3.26769	2.4886	4.37919	3.72574	0.206667	0.292271	0.924242	0.413333	0.462121	1.38636	0.924241	2.23544
4.17958	2.95902	1.0538	2.22587	0.206667	2.6946	2.6946	3.60928	2.1076	2.03543	6.82313	2.81097
1.0538	3.53756	0.62	3.26769	0.62	1.32331	1.11293	1.57393	2.4886	1.90537	4.24799	1.6662			Median velocity (µm/min)
1.77781	4.51367	0.413333	0.745147	1.38636	0.462121	2.28271	0.62	0	1.50456	2.4886	3.89938			Condition	Replica	n	median
3.74289	1.76576	1.38636	1.90537	7.12626	0.413333	3.3388	4.30045	2.1969	1.50456	3.00911	0.462121			Ctl	1	579	2.96
1.46135	0.462121	1.20506	5.85272	2.06667	1.03333	2.98059	0.653537	1.6662	1.90537	3.51333	2.03543			Ctl	2	1053	2.59
1.61412	2.92271	2.28271	3.3388	0.206667	2.87853	1.87145	2.93729	0.462121	1.32331	3.81075	0.653537			Ctl	3	965	2.24
3.15463	2.77272	1.32331	3.30667	2.95902	0.653537	3.92122	1.50456	2.68667	0.206667	4.71725	1.70422			TKO 5	1	426	2.51
3.72	2.1969	0.924242	0.206667	0.653537	0.292271	1.11293	2.48	0.206667	2.63044	2.28271	1.16908			TKO 5	2	350	2.49
3.42094	1.50456	1.44667	0.826667	3.61519	0.206667	3.51941	1.65656	1.76576	1.38636	1.50456	2.71828			TKO 5	3	410	2.36
1.11293	1.2571	1.0538	2.3106	2.41013	1.94969	5.75707	1.57393	3.51941	2.87111	2.58953	0.745147			TKO 6	1	506	2.49
3.66214	0.826667	1.16908	1.20506	3.21498	2.81097	2.51421	3.72574	3.56762	2.81097	4.57476	1.46135			TKO 6	2	174	2.69
2.81097	1.03333	1.94969	0.653537	1.11293	0.852109	2.15766	4.26054	2.23544	3.14785	2.1969	3.69697			TKO 6	3	217	2.69
2.95902	4.1178	4.26054	1.61412	0.292271	1.30707	2.15766	1.6662	1.75363	0.462121	3.51941	3.12743			TKO 7	1	354	2.52
3.3388	2.6946	0.653537	1.49029	4.18468	3.92122	2.81097	5.18317	0	2.4886	5.67487	1.20506			TKO 7	2	443	2.48
0.924242	2.6946	2.12776	1.87145	0.206667	3.97531	2.48	2.23544	4.7936	1.84848	2.0459	0.852109			TKO 7	3	286	2.07
3.26769	6.07825	2.92271	2.95902	4.21519	0.206667	1.77781	2.41013	3.46437	2.03543	1.70422	0.852109
3.51941	1.61412	1.16908	2.58953	1.32331	1.65333	1.49029	1.61412	1.32331	0.62	4.47088	1.76576
1.90537	2.22587	3.22824	3.7939	1.6662	1.77781	0.206667	3.84422	2.22587	2.03543	4.01274	1.16908
4.45174	2.3106	3.38959	1.96061	0.292271	0	2.35636	0.413333	3.61519	3.74289	1.16908	3.43962
1.0538	1.38636	0.292271	1.38636	3.00911	1.20506	2.07697	2.23544	2.28271	2.6946	3.79952	2.3106
2.3106	3.3388	2.52269	2.22587	1.90537	0.206667	2.98059	3.36429	2.22587	0.653537	1.20506	0.206667
3.94836	3.21498	0.653537	2.4886	2.81097	2.4886	1.84848	4.71725	1.61412	3.77131	5.71612	0.206667
1.46135	1.87145	0.924242	3.81075	0.292271	1.32331	2.55633	0.292271	0.292271	1.84848	2.35636	1.70422
0.584542	1.57393	0.876813	4.77127	2.12776	0.292271	3.20833	1.57393	0.292271	0.292271	2.68667	0.206667
2.92271	2.1969	1.90537	1.03333	4.53255	2.75728	2.12776	2.41897	0.206667	2.64663	3.1	2.0459
1.0538	4.82468	1.6662	4.82468	2.75728	0.292271	1.87145	2.81097	0.584542	1.94969	3.74289	0.462121
2.95902	2.78042	3.3324	1.86	0.292271	3.07232	2.87853	4.64426	0.292271	1.77781	3.23485	4.01274
1.70422	3.74289	3.07232	4.57476	4.35964	1.30707	1.94969	2.35636	2.12776	3.69697	3.15463	0.292271
3.26769	0.852108	2.03543	0.292271	0.852108	2.23544	3.07232	3.97531	2.3106	2.49716	2.89333	3.20833
3.36429	1.11293	1.50456	1.44667	4.51367	3.81075	3.60928	3.00911	1.44667	3.12743	3.51333	1.96061
2.03543	2.4886	0.292271	2.28271	2.58953	0.206667	2.35636	3.51333	1.24	0.206667	3.36429	2.3106
2.35636	2.06667	3.1	5.87457	0.462121	1.2571	3.97531	2.3106	5.45616	1.76576	5.78667	1.32331
2.23544	1.03333	4.71273	3.00911	2.64662	2.03543	2.71828	3.16139	1.57393	1.90537	4.39379	2.6946
2.55633	2.1969	4.07086	0.852109	1.70422	0.62	1.50456	3.10688	2.6946	2.93729	1.61412	1.20506
3.26769	1.49029	1.0538	1.87145	0.206667	2.78042	6.05008	4.37919	2.77272	2.77272	1.49029	1.50456
4.39379	0.292271	1.30707	2.15766	0.206667	0	0.924242	3.3388	2.41013	3.1	2.75728	0.653537
3.07232	2.06667	2.61415	1.0538	1.70422	1.03333	2.07697	1.57393	2.89333	2.75728	1.70422	1.46135
2.4886	2.23544	0.206667	2.41013	3.66214	1.71981	3.7939	1.11293	1.75363	4.37919	3.12743	0.852109
0.292271	2.06667	1.70422	2.92271	1.16908	3.53152	3.55563	2.95902	0.206667	2.51421	0.62	2.12776
2.68667	5.10429	0.462121	1.2571	2.35636	0.292271	1.96061	0.206667	5.47179	2.90071	0.584542	4.75782
3.42094	1.30707	0.924242	1.84848	4.71273	1.90537	0.876813	0.292271	5.04538	2.0459	3.12743	2.27333
1.6662	4.35964	2.3106	1.20506	2.81097	3.77131	5.18317	3.51333	3.92667	0.462121	1.30707	0.206667
3.12743	3.12402	0.924242	0.462121	1.77781	4.77127	0.826667	2.12776	4.68546	1.46135	2.77272	2.6946
2.95902	1.20506	1.84848	3.53756	3.12743	0.462121	3.12743	2.03543	5.45616	4.62121	2.35636	1.03333
6.02532	1.61412	2.81097	2.35636	4.35964	0.206667	0.584542	5.92164	1.65333	2.78042	1.57393	2.4886
8.84572	5.79036	0.745147	1.77781	0.462121	2.87853	3.40843	2.87853	3.81075	6.00757	0.206667	0.62
3.26769	3.74289	3.65631	1.20506	3.14785	2.78042	3.72574	2.51421	0.852109	3.72574	2.68667	0.826667
2.75728	3.16139	1.77781	1.38636	2.35636	2.55633	1.86	4.15909	1.38636	1.87145	2.41013	0.62
1.32331	1.61412	1.71981	1.32331	3.61519	2.51421	1.57393	1.32331	3.31312	3.15463	1.90537	0
1.70422	2.77272	2.07697	1.03333	2.64662	2.87111	1.30707	4.86436	2.95902	2.41897	1.84848	1.2571
6.65518	0.206667	0.206667	2.41897	5.68615	2.49716	2.68667	0.584542	2.33817	1.6662	5.0665	0.413333
3.65631	3.72574	1.6662	4.56542	3.1	3.81075	1.38636	1.03333	0.462121	2.06667	3.7939	0.206667
2.4886	2.03543	0.413333	1.96061	1.0538	2.52269	2.0459	3.16139	3.3388	2.95902	1.49029	1.46135
2.35636	4.86436	2.23544	3.1	6.6648	1.03333	0.852109	1.32331	2.87853	3.23485	3.51941	1.87145
0.876813	0.826667	3.3388	1.75363	1.76576	1.2571	0.924242	2.10759	2.3106	3.92122	2.68667	2.51421
5.1708	3.51941	2.55633	0.924242	0.292271	2.33817	3.0514	1.11293	3.20833	0	3.1	2.0459
3.60928	2.68667	1.50456	2.6946	1.96061	0.413333	1.70422	2.51421	1.84848	2.55633	3.86085	3.77131
1.46135	1.94969	2.07697	3.56762	3.92122	3.3324	3.3324	0.653537	2.41897	2.87853	2.98059	1.84848
4.15395	1.20506	2.95902	0.413333	0.745147	1.77781	0.413333	3.55563	4.66261	6.41666	3.81075	1.6662
3.46437	0.206667	1.03333	2.87853	1.90537	2.07697	6.30926	2.93729	7.67176	4.25553	2.3106	3.6796
3.61519	1.61412	2.87111	2.68667	6.25487	4.13333	3.51941	2.3106	2.12776	5.74593	3.1	3.42094
0.206667	0.206667	3.97531	1.6662	2.68667	3.97531	3.94836	2.23544	1.2571	2.49716	2.35636	2.4886
3.72574	1.75362	1.76576	2.35636	4.84235	0.745147	2.87111	3.07232	2.61415	2.22587	2.07697	4.01274
2.87853	4.64426	4.71273	2.3106	4.17957	5.00287	4.13333	0.462121	2.28271	2.12776	1.77781	2.77272
3.36429	3.3388	2.06667	4.31533	5.38921	1.2571	0.745147	2.4886	4.1385	1.76576	0.745147	0.653537
1.6662	3.3324	3.84422	4.53255	1.76576	3.22824	3.51333	2.41013	2.0459	3.36429	6.82313	3.42094
3.22824	3.3388	0.653537	2.03543	5.67487	6.12027	3.9914	3.84422	2.6946	1.46135	2.49716	2.41897
2.1076	1.24	2.28271	7.52278	2.87111	1.11293	2.75728	1.32331	5.62194	4.07086	2.12776	3.36429
1.96061	2.27333	1.0538	1.84848	2.1969	2.6946	1.84848	2.49716	2.49716	1.90537	1.03333	3.9914
1.11293	1.57393	0.924242	3.16139	1.6662	2.81097	4.82025	3.94836	2.61415	3.72574	4.18468	4.9643
4.01274	2.06667	4.35964	2.4886	4.54667	1.76576	1.61412	2.61415	5.36538	1.57393	3.9914	1.20506
3.51941	2.28271	3.92122	5.0665	3.1	2.61415	1.6662	0.745147	7.64946	1.57393	3.97531	1.94969
1.86	1.57393	0.462121	5.04538	3.53152	0.826667	3.7939	3.12743	3.38959	3.36429	2.12776	1.39021
2.71828	2.22587	2.4886	2.92271	2.06667	2.27333	1.46135	0.206667	2.92271	4.91241	3.96994	2.22587
3.94836	2.52269	0.206667	1.90537	3.53756	0.924242	3.23485	1.30707	2.93729	3.31312	3.69697	3.0514
2.98059	0.745147	2.41897	3.79952	4.13333	2.51421	1.32331	5.38921	3.0514	2.64663	2.27333	3.31312
3.42094	4.31533	2.6946	0.462121	5.02842	4.1178	2.13027	0.462121	2.0459	2.07697	1.57393	2.87111
3.60928	1.6662	1.94969	2.52269	1.65333	2.49716	1.03333	1.50456	0.62	3.10688	1.49029	2.4886
4.46132	2.87111	2.71828	3.56762	5.84542	2.55633	3.26769	3.0514	0.876813	0.852109	2.93729	0.653537
1.70422	2.64662	0.206667	3.41	1.96061	0.653537	1.84848	1.20506	3.10688	3.31312	1.16908	0.852109
2.77272	3.07232	2.52269	2.68667	3.61519	1.38636	2.6946	1.84848	4.38406	2.07697	3.07232	2.41897
2.55633	3.51941	4.58875	2.03543	1.6662	2.52269	0.980306	3.42094	2.28271	2.22587	4.39379	2.49716
3.86085	0.206667	4.62121	1.65333	1.6662	1.75363	3.23485	0.206667	2.64663	2.4886	4.71725	2.41013
5.75707	0.924241	0.206667	4.1385	4.54667	0.852109	3.79952	4.51367	2.58953	2.68667	3.53756	4.91241
2.81097	1.11293	1.20506	1.57393	0.653537	5.20373	8.25115	0.462121	2.23544	2.1076	4.41803	1.20506
3.40843	1.16908	2.78042	2.28271	2.41013	1.16908	2.77272	2.10759	2.07697	1.90537	3.38959	3.72
4.89935	0.924241	2.6946	1.90537	3.94836	2.35636	1.77781	2.35636	5.62194	1.50456	3.26769	4.82025
2.41897	1.6662	0.62	3.10688	3.38959	1.20506	0.876813	0.292271	0.413333	2.08979	0.852108	2.6946
0.526899	1.20506	3.23485	1.0538	2.3106	3.69697	0.745147	0.745147	2.41897	4.55136	1.6662	0.745147
4.38406	1.11293	2.77272	2.68667	2.77272	3.36429	1.11293	4.82468	4.15909	2.03543	3.20833	2.1969
0.924242	3.21498	4.53726	5.84907	5.26899	2.71828	3.10688	2.52269	5.16667	2.92271	1.24	3.12743
1.90537	2.35636	3.31312	4.13333	3.56762	0.653537	1.75363	4.64426	2.33817	3.42094	2.3106	3.16139
3.86085	7.71617	1.6662	2.61415	2.61415	3.60928	1.03333	5.50292	1.6662	2.78042	4.15395	0.462121
3.43962	3.26769	3.74289	1.90537	3.36429	3.1	2.95902	1.6662	2.33817	2.92271	3.74289	1.50456
3.94836	1.2571	2.3106	2.6946	3.36429	2.12776	2.64663	0.206667	2.3388	3.89938	3.69697	3.3324
3.14785	0.653537	3.36429	3.14785	3.79952	2.92594	3.60928	2.68667	3.7946	3.89938	1.94969	4.1385
3.81075	3.66214	1.87145	3.23485	4.26054	1.86809	1.30707	0.745147	2.83869	2.58953	3.12743	2.12776
3.26769	2.87111	0.826667	0.206667	4.0761	1.64387	6.92873	3.0514	3.12753	3.40843	2.3106	4.53255
3.26769	2.68667	0.206667	1.2571	1.6662	2.42221	1.75363	2.22587	1.11422	2.6946	2.06667	3.51333
4.53255	1.61412	1.57393	1.86	1.77781	1.21018	4.41803	4.75782	4.17905	1.20506	1.03333	1.70422
2.03543	0.292271	3.36429	0.462121	5.51455	2.00774	1.30707	5.28113	0.736189	2.51421	0.826667	0.852109
2.15766	4.71273	4.15395	2.28738	2.49716	2.56659	3.20833	0.292271	5.11949	4.13333	4.18468	2.81097
2.71828	1.11293	3.88291	1.20506	5.11683	1.37635	3.55563	3.40843	2.47922	3.42094	1.2571	1.75363
3.97531	4.90153	2.81097	3.3324	1.16908	1.39081	5.75707	9.15186	0.642592	2.81097	1.46135	2.98059
3.6796	3.23485	2.15766	2.35636	1.57393	2.99111	6.07825	5.62194	0.102307	3.60928	0.292271	2.22587
5.10429	2.3106	4.9643	3.07232	3.77131	0.947527	3.07232	5.87457	3.91014	2.87853	2.35636	0.462121
0.852109	0.462121	1.90537	2.93729	3.56762	3.47828	5.29728	1.46135	1.38651	1.0538	2.81097	1.96061
2.3106	3.92667	3.12743	1.75363	3.60928	3.06258	3.20833	3.07232	1.02761	1.84848	3.50725	1.0538
3.9321	4.26054	2.12776	4.37919	1.77781	3.31187	2.41013	4.07086	0.119532	3.26769	2.1969	0.876813
2.41897	2.23544	3.31312	4.07086	3.10688	2.32534	5.0665	5.76448	0.0973486	4.15909	4.1385	2.3106
3.12743	1.87145	2.41897	3.53152	3.94836	3.96177	1.03333	1.84848	4.47791	4.1178	2.3106	2.71828
1.32331	2.58953	2.6946	2.22587	2.68667	3.42488	1.6662	1.87145	1.74788	0.745147	0.826667	1.0538
1.24	1.38636	1.46135	3.30667	2.6946	1.33004	4.53255	3.23485	4.19306	3.56762	5.04538	2.64663
1.70422	4.53726	0.413333	2.90071	2.68667	1.97956	3.46437	7.39971	2.81395	1.90537	3.6796	1.65333
2.06667	3.20833	3.97531	0.653537	2.1969	2.44052	3.43962	3.3324	3.30985	4.25553	0.852108	3.07232
3.43962	2.9007	3.3324	1.90537	2.03543	1.39486	2.23544	5.00287	0.0572779	1.0538	2.35636	0.924242
5.33344	3.51333	4.13333	2.12776	0.292271	0.698572	5.0665	1.94969	3.22299	1.96061	3.53152	0.584542
1.57393	1.46135	2.3106	2.51421	1.90537	0.817951	1.90537	4.18468	2.3723	1.2571	1.11293	1.30707
6.37995	1.30707	1.90537	2.51421	1.94969	3.70268	3.14785	4.35964	3.44391	3.07232	1.49029	3.31312
2.55633	1.90537	2.95902	2.41897	1.2571	2.32112	2.81097	4.24045	4.77317	3.12743	1.61412	2.6946
4.97719	3.69697	1.75363	5.50293	2.71828	2.12056	5.76448	5.58	2.69425	1.57393	3.88291	1.77781
4.89935	0.206667	0.924242	1.16908	4.1385	1.06633	2.23544	1.20506	4.92375	1.84848	3.43962	1.76576
4.13333	0.745147	5.29325	4.71273	0.924241	0.78028	5.64469	3.0514	1.76826	0.206667	3.26769	0.206667
5.82346	2.75728	2.95902	1.96061	5.02842	1.75249	4.9643	5.29728	4.66069	2.95902	2.58953	2.87853
2.3106	2.49716	2.1076	1.32331	3.0514	0.305803	2.87853	2.06667	5.00552	1.77781	2.23544	1.61412
2.4886	3.50725	1.50456	3.69697	1.6662	1.08402	0.852109	3.92122	2.32676	3.51941	1.49029	4.89935
4.96	1.6662	1.32331	4.80694	1.11293	0.748442	5.36538	2.12776	3.59909	2.3106	1.57393	1.0538
3.40843	7.52278	1.46135	4.38406	1.11293	0.907648	5.95042	2.61415	3.34544	1.03333	4.9986	1.03333
2.90071	4.52902	1.46135	3.16139	3.69697	0.708558	3.1	1.38636	3.71844	4.75782	0.206667	2.06667
2.71828	0.206667	3.0514	4.07086	4.71273	0.776926	3.72574	0.206667	1.12185	2.92271	2.71828	2.49716
2.89333	1.6662	2.00637	1.38636	1.0538	2.40563	4.15395	1.0538	3.44753	2.49716	3.61519	0.584542
3.1	3.65631	3.53756	4.34492	2.03543	0.540314	2.12776	1.03333	4.03698	3.3324	2.87111	2.3106
1.84848	2.64662	2.6946	5.29325	2.78042	0.258169	1.77781	4.42286	0.308561	3.89938	1.6662	2.06667
4.0761	1.84848	2.68667	4.38406	1.11293	2.58062	2.6946	0.876812	1.58334	1.46135	3.16139	3.0514
3.97531	2.98059	1.87145	3.60928	2.12776	0.729996	3.1	2.95902	5.40538	2.33131	3.51333	2.90071
4.68546	3.77131	2.15766	2.77272	4.42286	3.21669	4.46132	2.3106	5.52728	2.48	1.11293	3.3324
4.17958	1.77781	3.84422	1.49029	4.68546	1.18847	2.22587	0.924241	5.86894	3.31312	1.57393	4.31533
2.3106	1.2571	3.51941	1.03333	2.49716	2.43479	2.98059	2.4886	3.74174	3.31312	1.70422	1.94969
2.41897	4.62698	2.95541	1.32331	1.96061	0.131223	2.28271	3.51941	4.65262	0.876813	1.61412	2.6946
3.60928	3.00911	3.36429	2.71828	3.15463	0.272789	2.87853	4.17957	0.174789	2.68667	3.60928	1.44667
0.206667	5.2283	4.41803	1.96061	4.53726	1.22066	1.96061	6.2991	3.16001	0.62	0.653537	2.07697
5.11683	4.9643	1.90537	2.06667	3.23485	1.23064	2.07697	2.98059	1.04013	2.1969	3.7939	1.46135
5.50293	0.206667	2.64663	1.90537	1.96061	0.76846	2.87853	2.12776	1.67231	3.14785	3.69697	1.50456
3.65631	4.92977	3.94836	3.16139	2.61619	1.83766	1.24	1.30707	1.26912	1.76576	0.852108	2.12776
2.55633	0.745147	0.206667	2.27333	2.15766	3.44615	3.61519	1.44667	3.67181	2.87853	1.30707	1.90537
4.37919	2.93729	5.20373	4.13333	1.11293	2.54098	5.91803	1.77781	4.42516	3.72574	3.81075	1.46135
2.41013	2.41897	3.38959	1.61412	2.93729	3.02666	4.77127	0.653537	1.75272	2.28271	3.16139	0.62
3.14785	3.65631	1.77781	1.76576	2.52269	1.6401	3.6796	2.98059	1.88728	2.22587	3.69263	3.0514
5.81979	2.4886	2.22587	6.37995	1.90537	2.25964	1.96061	3.55563	3.77892	1.86	2.06667	0.924242
5.21603	3.61519	3.36429	2.78042	0.62	0.735989	1.30707	3.10688	4.63254	1.77781	1.26134	2.79652
3.92122	2.4886	0.462121	2.41897	1.57393	0.766205	2.4886	5.26899	1.545	2.71828	6.45978	1.945
5.26899	1.90537	2.3106	2.75728	2.35636	2.16549	4.82468	3.3388	2.17664	2.71828	1.0538	2.35279
3.14785	2.3106	1.03333	1.03333	4.47088	4.30358	2.68667	0.745147	2.52272	4.35964	3.69697	0.0962477
2.6946	2.92271	3.31312	0.924242	2.87853	0.444506	4.01274	2.3106	5.271	1.96061	2.48	1.96988
3.38959	2.33817	2.81097	4.06036	3.31312	1.16178	1.44667	0.852108	0.923651	0.745147	2.23544	1.7481
2.1969	1.61412	3.66214	2.87111	3.38959	0.144397	2.68667	3.3388	0.95505	2.87853	1.70422	1.84377
1.32331	3.65339	1.38636	2.51421	3.56762	0.776961	3.55563	4.82025	4.13218	1.70422	1.76576	2.06813
4.42286	2.95902	1.6662	3.12743	1.84848	1.08184	7.13524	4.26054	5.06378	4.13333	1.96061	1.47559
2.51421	2.3106	2.15766	2.52269	3.89938	1.58039	1.77781	4.62121	4.25955	3.16139	2.0459	2.41419
3.79952	2.81097	4.58875	1.57393	2.68667	2.25234	2.81097	0.653537	1.89909	1.75363	2.03543	0.35976
3.0514	1.77781	2.64663	1.90537	0.462121	2.94271	2.03543	2.6946	3.33354	3.3388	2.35636	1.45871
5.45616	2.51421	2.4886	1.32331	4.0761	0.653284	2.49716	3.16139	2.95741	3.31312	2.71828	1.73751
3.51941	3.77131	3.97531	7.16213	1.57393	1.88382	2.81097	3.3324	2.34883	5.29728	2.06667	1.10851
4.75333	3.31312	1.94969	2.15766	2.15766	3.93442	2.95902	6.45647	2.52519	1.70422	3.84422	1.4977
1.16908	1.0538	4.15909	2.87853	1.44667	2.55219	1.11293	3.31312	1.50508	4.41803	2.48	1.27295
3.1	2.78042	3.38959	1.49029	1.30707	2.44672	3.12743	3.65631	4.44329	3.69697	4.10222	0.0782328
4.42286	2.41897	3.0514	1.86	0.876812	2.11709	3.3388	4.34492	3.25226	0.653537	5.71612	4.47377
3.60928	3.3324	3.0514	3.79952	2.4886	3.13466	2.95902	3.19165	3.46057	2.1969	2.35636	3.31665
1.38636	4.0761	0.62	1.46135	3.36429	2.38601	1.96061	3.07232	2.46135	2.48	3.31312	1.78965
1.46135	5.99333	4.1385	1.57393	4.30045	3.11888	8.3923	3.60928	5.06909	2.49716	1.61412	0.899741
4.87751	7.40836	3.3324	0.745147	0.924241	2.14954	6.6648	5.76448	1.41219	1.57393	3.12743	0.120514
4.64426	2.68667	3.36429	2.49716	3.3388	0.816391	6.16546	4.07086	4.88529	3.51941	2.22587	0.910848
2.92271	2.95902	3.89938	1.49029	3.15463	1.98654	4.53726	4.9643	0.316011	2.1969	5.3614	4.86892
3.53152	2.28271	1.94969	2.28271	1.24	4.97263	5.37731		1.75967	3.51941	1.76576	0.0910293
3.60928	1.86	1.87145	1.6662	1.86	1.52207	4.38406		3.48504	2.68667	1.57393	3.47161
3.26769	1.30707	3.72574	3.81075	1.2571	0.842256	2.81097		3.63002	0.924242	3.3388	3.95556
3.51941	3.22824	2.89333	2.41897	2.23544	2.51053	6.27532		6.11408	2.49716	2.10759	3.06868
3.31312	4.51367	1.50456	3.00911	4.84235	3.45947	1.30707		6.41059	2.22587	1.6662	0.176725
3.1	2.78042	1.50456	2.78042	2.95902	2.75855	4.55136		3.62607	1.6662	2.51421	2.30715
5.33344	2.93729	0.653537	1.6662	3.14785	3.22247	0.206667		3.13327	1.75363	1.70422	1.52096
2.63044	2.71828	1.32331	1.46135	0.292271	2.65786	4.15395		5.22311	2.58953	2.4886	1.16148
1.94969	3.65631	1.03333	6.28552	2.95902	1.40812	0.462121		2.86426	2.1969	2.4886	0.761004
4.07086	3.72574	4.89935	1.76576	2.49716	3.32925	3.9914		5.26962	1.75363	4.21519	5.46964
3.53152	4.77127	1.03333	2.4886	4.77127	3.78164	1.50456		2.96571	2.4886	2.52269	3.80439
6.87924	2.41897	3.92122	6.48617	1.57393	2.0293	1.46135		1.73173	4.71726	2.9007	2.65219
3.36429	4.31533	1.50456	0.876813	1.6662	2.20668	3.96994		0.573639	2.07697	1.11293	2.04417
5.92164	2.95902	2.23544	1.0538	4.31533	1.69893	2.93729		1.67428	3.65631	1.46135	0.60728
3.60928	1.77781	1.2571	1.77781	1.84848	2.75981	4.92977		4.30654	2.22587	2.12776	3.13268
2.15766	3.55563	0.292271	4.80694	3.51333	4.02165	2.61415		1.18857	3.07232	2.61415	1.24502
4.26054	2.15766	4.46132	4.89935	2.28271	0.315388	4.82468		5.40548	1.30707	1.96061	0.402754
1.96061	3.88291	3.10688	2.35636	1.94969	2.13486	2.49716		3.03533	2.35636	1.49029	5.86741
3.97531	3.40843	1.90537	5.38921	2.23544	2.52356	3.69697		4.39692	1.6662	1.50456	3.79375
4.55136	1.76576	1.46135	1.96061	2.55633	3.58547	3.89938		2.31168	2.78042	1.49029	2.86349
4.31533	2.4886	0.62	4.15395	1.38636	2.31329	4.77127		1.24381	3.81075	2.3106	4.05839
1.77781	2.4886	0.292271	2.3106	5.58383	3.47882	3.6796		0.608905	1.30707	1.11293	2.54591
3.51941	3.16139	2.64663	3.31312	3.36429	1.32997	2.49716		3.16923	4.1385	3.7939	3.22769
3.36429	3.31312	0	5.55315	1.77781	2.39067	1.87145		6.05681	3.07232	2.87111	2.16768
0.924242	2.61415	3.21498	1.46135	3.9914	4.6729	1.03333		3.12844	2.61415	2.55633	1.42161
6.2	1.84848	4.45174	3.89938	4.10222	3.76881	1.76576		3.5378	4.0761	1.76576	4.02035
3.26769	0.876812	0.924242	1.6662	1.49029	4.99615	2.68667		4.47634	1.96061	1.49029	3.22946
2.28271	3.56762	1.20506	1.03333	1.0538	6.19144	2.92271		3.60381	2.19203	1.46135	2.19182
4.80694	0.584542	1.96061	6.20344	0.206667	2.19203	2.1076		0.567683	1.03333	2.06667	2.73534
3.79952	1.2571	1.61412	2.77272	0.462121	3.71094	2.68667		3.81358	2.41013	2.07697	2.10148
2.89333	5.00287	1.38636	2.90071	1.38636	2.88812	0.653537		1.69301	2.78042	1.70422	1.31519
4.87751	4.07086	2.15766	4.89935	0.852108	1.89539	2.90071		0.538805	1.65333	0.653537	2.74215
4.99433	3.97531	1.38636	2.89333	1.38636	1.91873	2.68667		0.440894	2.15766	1.90537	2.74615
3.42094	2.95902	1.46135	2.63044	6.38329	4.83992	2.77272		2.2102	2.23544	1.70422	3.78198
2.51421	4.92977	4.13333	1.65333	0.924241	4.27648	1.84848		3.20321	3.69697	2.48	0.675085
3.72574	2.95902	1.30707	1.24	3.51333	2.35439	1.03333		4.22015	1.90537	1.6662	3.39236
2.07697	3.74289	3.50725	0.584542	1.90537	2.98697	0.292271		2.99076	3.94836	1.20506	3.78835
4.10222	3.36429	2.12776	3.6796	3.1	4.08492	1.50456		4.06585	2.87111	0.292271	2.67846
4.26054	3.69697	0.745147	1.44667	2.87853	1.819	3.53756		2.80697	3.18327	2.23544	2.87534
1.30707	1.77781	2.12776	3.31312	6.65518	1.93113	0.745147		3.27916	3.22824	1.2571	4.04048
3.12743	2.68667	2.35636	1.03333	1.38636	3.72216	1.11293		0.6695	3.20833	0.826667	1.26057
3.61519	1.90537	0.745147	1.46135	1.90537	3.28968	2.03543		3.6353	1.11293	3.3324	3.36477
1.16908	2.93729	1.32331	0.62	3.26769	2.4271	0.852109		4.49645	1.86	3.51333	2.27392
4.41803	1.03333	0.206667	3.3324	2.68667	2.06036	5.43655			1.75363	1.2571	3.608
1.76576	1.03333	2.58953	4.75782	3.51333	1.56264	1.03333			3.00911	3.94836	2.90067
5.62194	4.75782	2.6946	2.87111	0.462121	3.07178	2.07697			2.77272	1.0538	3.58926
3.36429	1.49029	0.584542	4.84236	2.98059	2.14061	2.03543			2.75728	2.68667	2.82899
3.50725	3.15463	2.64663	1.70422	4.53255	2.22205	4.91241			2.41897	3.10688	1.12718
2.41897	1.11293	1.46135	5.13349	2.23544	2.4173	3.26769			2.6946	1.44667	3.51871
5.49127	4.18468	0.206667	1.96061	1.76576	2.2466	5.04538			1.0538	1.96061	3.20897
5.64469	1.16908	2.6946	3.1	0.413333	1.30888	1.11293			1.77781	1.76576	1.51828
2.95902	3.36429	2.23544	0.745147	1.03333	2.87766	7.68011			2.22587	4.18468	1.57388
3.40843	2.23544	1.84848	1.46135	0.462121	2.21534	2.90071			1.76576	1.46135	1.18686
4.01274	2.87111	1.61412	3.41157	1.90537	2.85101	1.90537			1.90537	0.924241	1.175
3.6796	1.03333	1.96061	2.4886	0.745147	4.03944	4.53255			1.76576	3.31312	2.19276
2.87853	1.46135	1.46135	1.6662	4.45174	0.483165	5.82346			1.30707	5.00287	3.78251
0.723333	4.15909	0.62	1.57393	3.23485	1.87249	3.46437			1.87145	1.11293	1.3496
1.77781	3.69697	2.64663	1.20506	4.75782	2.91943	2.1969			2.6946	2.4886	3.19137
3.81075	3.81075	1.6662	1.16908	3.10688	3.46915	2.75728			2.1969	2.78042	2.3609
3.00911	1.46135	0.745147	1.61412	4.01274	2.35154	1.6662			2.71828	0.745147	1.14072
2.55633	5.23238	0.206667	1.94969	2.71828	3.40127	2.77272			0.292271	1.11293	3.32379
3.31312	2.61415	0.62	3.12743	3.51941	3.36925	1.6662			3.79952	3.38959	2.87646
3.51941	1.2571	1.49029	1.96061	0.924241	6.16056	1.77781			1.46135	1.94969	0.531144
2.28271	2.55633	2.6946	4.26054	1.20506	2.45539	2.98059			4.47088	0.462121	1.88323
3.84422	3.01797	1.57393	3.42094	0.462121	2.55257	2.06667			0.206667	2.95902	2.61557
0.745147	1.90537	0.206667	0.462121	4.37919	3.19572	3.1			0.876813	5.56467	1.16752
2.41013	1.84848	1.90537	1.77781	3.22824	0.521338	3.43962			2.87111	4.53255	2.38732
1.38636	0.462121	0.413333	1.50456	1.46135	1.05514	2.68667			5.36538	2.55633	1.45558
2.6946	5.18317	2.28271	2.35636	1.20506	5.45756	2.61415			3.53756	1.11293	2.97525
3.9914	1.49029	0.292271	2.68667	2.81097	3.12722	0.292271			2.77272	2.22587	1.37841
4.25553	3.3324	0.852109	1.57393	4.92977	1.55868	1.76576			3.6796	1.30707	2.79519
3.53756	1.38636	0.924242	1.49029	3.72574	3.89228	2.0459			2.51421	3.72574	0.375678
2.87853	2.4886	3.69697	0.653537	3.10688	2.19608	0.924242			1.90537	2.3106	3.10881
2.41013	4.13333	0.462121	1.44667	2.07697	1.06612	1.03333			3.65631	6.13421	2.32051
1.16908	2.33817	4.1178	1.49029	2.10759	1.9764	2.41013			1.03333	2.06667	2.23901
3.16139	1.90537	2.3106	4.91241	1.83107	0.994583	1.84848			1.87145	3.23485	1.31964
3.07232	2.64662	0.852109	2.22587	2.77272	2.28347	4.45174			3.15463	1.6662	1.51753
3.6796	1.77781	2.1969	0.924242	2.81097	1.68444	0.745147			2.41897	2.78042	1.2551
4.57476	1.6662	4.45174	2.95902	0.462121	3.76056	3.40843			3.43962	2.12776	1.76577
3.66214	0.206667	1.32331	0.206667	1.2571	2.1338	3.31312			2.93729	1.16908	3.39539
5.17905	1.90537	0.292271	3.14785	2.3106	1.40604	4.53255			2.06667	1.20506	1.95894
6.41999	2.68667	1.20506	2.61415	3.10688	3.77216	4.46132			1.6662	2.3106	1.13632
3.51941	2.3106	0.462121	5.54545	3.07232	1.9662	2.15766			2.6946	1.94969	1.10794
4.25553	2.35636	1.87145	2.4886	2.15766	2.18534	3.60928			2.28271	0.924241	1.47062
2.49716	3.56762	2.90071	1.2571	3.94836	1.96711	3.51333			1.2571	2.10759	2.99871
2.61415	1.49029	2.35636	2.3106	1.38636	2.19894	3.14785			1.49029	2.35636	3.7598
1.75363	3.7939	1.87145	0.462121	4.62121	6.58829	1.16908			5.20373	1.44667	2.89812
4.13333	4.06036	3.1	1.6662	0.292271	1.70483	2.41013			3.3324	0.745147	2.82841
1.90537	1.2571	2.6946	8.88907	2.55633	1.8347	3.97531			4.24045	4.37919	1.46483
2.89333	1.87145	2.23544	2.49716	2.10759	4.46542	5.81979			3.10688	3.53152	1.9712
2.1076	2.6946	3.31312	1.11293	1.61412	4.44139	2.35636			3.94836	1.6662	1.04778
6.02532	3.1	2.33817	3.60928	2.9007	0.534428	1.76576			1.6662	1.20506	2.84281
1.77781	1.70422	3.53756	2.71828	2.23544	2.32719	5.74221			3.36429	1.32331	2.43928
3.42094	4.15909	4.21519	3.26769	0.292271	4.63156	0.852109			1.0538	2.4886	1.05413
2.27333	2.93729	2.3106	1.16908	0.924241	2.35877	1.70422			1.03333	5.45616	2.37424
1.76576	1.20506	1.6662	1.90537	2.63044	4.02409	1.84848			3.22824	0.745147	2.88578
3.72574	2.15766	1.70422	1.2571	1.94969	3.92102	5.29728			1.87145	2.4886	3.9124
3.26769	2.28271	2.06667	0.206667	7.33885	0.165203	1.77781			2.06667	2.3106	1.55596
3.61519	3.55563	2.48	5.10429	3.36429	1.99597	3.7939			3.12743	4.18468	4.01194
1.76576	4.68546	2.64663	4.21519	2.61415	2.6726	2.0459			3.07232	1.84848	2.64126
2.52269	3.23485	2.1076	0.462121	1.03333	3.89194	7.25986			4.34492	2.55633	1.35184
3.14785	2.10759	0.462121	5.54545	0.292271	2.82027	2.87111			1.84848	4.85667	1.71991
2.3106	3.51333	2.87111	3.69697	6.79805	1.52187	4.01274			2.35636	3.1	2.77323
2.15766	2.98059	1.44667	2.55633	1.65333	1.4374	2.15766			2.89333	4.31533	1.57181
2.35636	3.16139	1.90537	1.46135	2.87853	1.1794	0			4.25553	2.23544	2.74946
2.4886	2.1969	0.584542	2.06667	3.79952	4.47635	0.62			2.61415	3.0514	0.86306
3.07232	3.26769	1.96061	6.16546	3.65631	2.77764	1.90537			3.15463	4.47088	2.47311
2.06667	3.96994	3.21498	3.15463	1.32331	4.33977	5.40899			2.95902	4.21519	1.54471
5.03266	0.584542	3.74289	2.89333	2.4886	3.98217	1.46135			2.81097	0.745147	2.54091
2.52269	2.41897	1.32331	1.50456	1.90537	2.74654	1.61412			5.10429	5.13349	2.46295
2.95902	0.206667	3.26769	4.31533	2.3106	0.626692	2.06667			2.68667	5.71612	1.95368
0.462121	2.12776	0.745147	2.90071	0.852108	4.46508	2.06667			2.28271	5.38921	1.59742
3.61519	2.92271	1.90537	0.888907	0.852108	2.14653	2.95902			3.61519	2.92271
0.413333	2.61415	2.41897	0.462121	1.96061	3.64769	3.12743			2.51421	1.61412
2.95902	2.12776	0.653537	3.96994	2.92271	4.03551	2.52269			2.95902	5.02842
3.26769	2.68667	2.48	2.61415	1.86	4.43319	2.15766			2.1969	4.18468
1.86	2.06667	1.6662	0.206667	1.90537	1.19518	3.43962			0.924242	2.41897
2.90071	2.03543	3.72	3.53756	5.59529	1.28603	2.3106			2.49716	4.86436
2.61415	3.22824	0.206667	3.72574	4.38406	1.7691	5.58383			4.17958	3.89938
4.1385	2.95902	2.55633	2.58953	1.61412	4.11992	1.96061			2.0459	0.462121
1.61412	2.35636	2.41897	4.9686	3.53756	2.04754	0.62			3.0514	2.87111
1.32331	1.24	2.1076	6.86992	4.80694	3.26877	2.3106			2.78042	1.70422
3.1	2.64662	2.68667	4.75782	3.51029	1.5279	5.47179			3.10688	1.61412
2.92271	1.38636	2.35636	5.26899	5.29325	6.31326	3.14785			2.15766	2.95902
1.6662	2.27333	4.18468	4.71273	3.20833	4.07738	1.32331			3.14785	5.23238
2.35636	1.90537	4.35964	2.61415	2.41013	2.55635	1.76576			3.65631	2.10759
3.94836	2.75728	1.75363	1.61412	2.41013	2.85897	1.30707			3.10688	1.6662
1.57393	2.0459	1.2571	6.36654	3.12743	3.17239	1.6662			3.7939	2.68667
4.30046	3.79952	2.1076	1.46135	1.38636	2.18477	0.653537			5.20373	3.51941
2.55633	2.6946	3.26769	3.16139	4.58874	1.87444	1.44667			1.75363	4.75782
4.01274	1.32331	0.413333	3.36429	3.38959	2.56151	2.58953			3.3388	2.49716
2.90071	1.44667	2.98059	2.89333	2.58953	1.09619	3.3324			3.3324	2.1969
4.10222	1.96061	3.1	2.52269	0.516667	3.38103	3.36429			4.21519	1.38636
1.20506	2.58953	2.0459	5.26088	3.38959	3.80393	0.924242			3.22824	1.50456
2.35636	2.35636	2.77272	1.2571	0.653537	2.11885	1.20506			3.15463	2.58953
1.75363	1.96061	3.53152	1.96061	4.06036	1.9605	0.584542			3.94836	1.38636
1.24	1.46135	3.10688	1.90537	4.71273	3.41149	1.20949			2.52269	2.6946
2.98059	1.57393	0.852109	5.26899	2.27333	2.07397	6.90712			2.27333	1.50456
0.852109	4.7936	1.77781	3.97531	2.48	2.86953	2.6946			2.92271	4.07086
5.9969	1.94969	1.50456	1.94969	3.51333	2.49458	2.07697			2.77272	4.75333
2.49716	2.9007	3.50725	5.13349	1.90537	1.40934	1.75363			3.43962	1.87145
2.81097	3.46436	2.77272	4.54667	1.86	2.79708	0.826667			2.87853	1.03333
3.9914	1.90537	1.90537	4.18468	3.77131	2.43854	1.38636			2.35636	1.24
2.1076	1.32331	0.462121	4.15395	1.75362	1.97658	3.40843			5.70115	4.34492
8.88667	1.2571	1.44667	3.89938	2.21866	1.60894	5.37333			2.06667	3.3324
3.07232	0.206667	4.77127	1.11293	2.1969	2.78568	2.22587			2.52269	2.93729
1.96061	3.84422	1.61412	3.07232	2.95902	1.40363	1.50456			1.75363	0.413333
2.15766	4.77127	2.51421	8.1888	2.71828	2.31584	2.78042			3.26769	2.23544
2.77272	1.2571	0.462121	2.68667	1.32331	0.788261	1.24			1.90537	5.29728
3.43962	2.89333	3.1	4.77127	2.06667	2.88935	2.90071			1.90537	1.0538
2.41897	2.63044	1.2571	3.65631	0.206667	2.92955	0.413333			7.21856	1.65333
1.90537	2.87111	3.38959	0.852109	2.06667	2.63628	2.4886			2.49716	1.32331
3.16139	3.36429	3.3324	3.69697	0.653537	2.88447	2.87853			4.06036	4.9986
2.75728	0.462121	4.30046	4.1385	2.63044	3.33575	2.4886			1.61412	3.50725
1.44667	0.653537	1.0538	2.52269	2.63044	3.58181	1.03333			2.71828	2.51421
1.30707	3.22824	2.78042	2.51421	0.745147	2.58176	2.23544			0.924242	5.40898
1.32331	2.06667	3.52698	4.37919	2.75728	2.22842	0.653537			2.71828	1.96061
3.2183	3.3388	3.46437	2.03543	3.3324	4.30129	3.26769			3.65631	3.7939
0.206667	1.46135	2.12776	2.12776	3.46436	2.0681	2.12776			1.03333	4.53726
2.03543	4.64426	1.61412	2.78042	1.0538	1.52365	1.11293			3.53152	1.87145
2.98059	4.82468	2.48	6.20344	3.9321	2.31939	0.292271			1.6662	3.23485
2.0459	2.77272	2.55633	3.51333	1.96061	4.19342	4.07086			1.0538	1.6662
1.30707	1.61412	2.3106	3.0514	2.33817	2.32483	1.86			1.49029	2.22587
2.95902	1.50456	3.53152	0.413333	2.23544	2.83492	2.35636			1.6662	1.75362
1.94969	1.38636	3.3388	3.20833	4.72178	3.28875	2.58953			0.653537	4.1385
0.62	1.6662	2.06667	4.37919	3.97531	2.48577	2.1076			3.96994	2.68667
4.37919	1.6662	2.64663	2.06667	1.46135	2.76508	5.26899			0.292271	4.47088
2.81097	2.6946	1.32331	3.26769	0.924241	2.93324	2.22587			2.75728	1.20506
2.15766	3.65631	3.12743	3.96994	0.462121	2.50108	2.1969			1.30707	2.6946
5.37333	1.32331	1.94969	2.68667	1.38636	3.76638	0.206667			2.1076	0.653537
0.745147	3.12743	1.40549	1.11293	0.745147	3.1052	1.32331			4.77127	2.06667
0.206667	2.71828	5.18317	2.3106	0.292271	2.67838	0.876813			1.50456	4.01274
2.95902	4.7936	3.61519	5.87821	3.1	3.58931	4.17958			1.2571	0.924241
3.66214	2.64662	3.3324	4.31533	2.12776	3.46864	2.51421			2.03543	2.71828
2.92271	6.00757	1.84848	4.56542	3.53152	2.10476	3.65631			2.49716	1.84848
2.98059	0.462121	4.67862	2.77272	5.33344	3.14251	3.20833			1.38636	4.42286
0.653537	1.94969	2.15766	2.41897		4.3565	1.46135			1.44667	2.06667
2.35636	3.88291	3.23485	4.01274		2.27348	1.38636			2.77272	5.26087
3.66214	3.14785	2.52269	3.0514		5.06318	2.03543			2.75728	4.25553
0.826667	2.81097	2.06667	3.15463		4.51374	4.89935			2.61415	0.745147
3.00911	3.72574	2.48	0.292271		3.6493	1.30707				3.46436
5.26899	0.653537	1.03333	6.64233		2.89547	2.15766				3.97531
1.90537	3.81075	4.1385	1.57393		3.36351	1.20506				1.0538
2.64663	2.6946	2.49716	2.1076		2.74802	3.74289				3.26769
3.46437	2.92271	5.18317	3.36429		2.89962	1.96061				2.95902
3.62993	3.0514	2.77272	1.11293		3.42993	2.1969				2.06667
2.41897	4.99433	1.70422	3.79952		3.09978	2.92271				2.61415
3.81075	2.6946	0.653537	2.64663		2.81181	3.69697				3.86085
1.61412	4.01274	2.3106	3.1		2.47451	2.90071				2.71828
3.14785	0.852108	2.51421	2.6946		2.48718	1.76576				3.88291
1.50456	3.07232	2.12776	4.1178		1.46933	6.53537				2.1969
1.87145	1.50456	4.38406	2.0459		0.496195	1.61412				1.20506
5.29325	1.20506	1.80464	5.40899		3.26215	2.4886				3.07232
2.81097	2.3106	4.13333	1.0538		0.433486	2.15766				3.36429
3.74289	3.3324	3.61519	3.55563		2.58249	1.57393				1.2571
2.15766	5.18317	1.03333	1.20506		2.8149	2.63044				3.00911
3.79952	0.653537	1.57393	4.26054		3.23883	4.39379				2.9007
4.10222	3.3324	1.2571	1.0538		4.90675	2.6946				3.60928
4.0761	2.87853	1.57393	2.06667		2.31668	1.6662				2.61415
2.95902	2.9007	1.46135	3.07232		2.53884	4.9986				3.61519
1.38636	2.07697	1.30707	7.19782		1.61624	2.06667				4.9986
5.17905	2.61415	4.62121	0.413333		2.11928	3.92122				3.9321
4.45174	1.65333	5.74593	3.16139		2.37044	4.68546				5.42475
4.41803	0.462121	1.6662	0.852109		5.61917	2.27333				1.61412
4.34492	3.15463	3.61519	3.46437		3.05747	0.653537				0.653537
2.27333	1.96061	0.745147	2.33817		2.53226	2.1969				1.94969
3.16139	3.20833	2.35636	3.42094		4.48785	4.26054				1.94969
1.50456	3.53756	1.30707	1.70422		1.9553	6.2991				2.03543
2.6946	0.852108	1.16908	2.61415		3.81438	2.23544				1.94969
4.77127	4.91241	0.653537	4.35964		2.06362	3.07232				0.745147
4.71273	1.11293	3.51941	1.57393		2.17905	2.0459				0.852108
2.90071	1.11293	1.20506	3.0514		2.70059	3.74289				3.36429
4.55136	1.86	2.06667	2.03543		1.11037	6.13421				1.2571
3.9321	1.65333	2.41897	7.40836		2.8771	1.16908				1.94969
5.13349	3.23485	2.1969	3.04088		1.51215	2.49716				4.9986
2.0459	3.16139	1.65333	2.06667		1.73429	7.62149				1.57393
1.32331	4.18468	3.16139	3.36429		3.00131	3.46591				2.41897
2.3106	1.90537	2.75728	1.90537		5.16028	1.50456				4.17957
2.1076	2.95902	3.2365	2.23066		2.65699	4.07086				2.63044
4.80694	2.07697	2.52269	2.12776		1.78555	4.07086				4.01274
3.23485	3.26769	1.70422	3.3738		1.74839	1.6662				4.18468
0.924242	1.87145	1.90537	2.49716		1.32404	6.70633				5.21603
2.81097	3.65631	4.42286	4.25553		2.64892	1.96061				0.852108
0.462121	5.3614	1.90537	2.28271		0.947026	3.30667				2.27333
1.94969	2.51421	1.90537	3.3324		3.46113	1.70422				1.57393
2.6946	5.16667	0.745147	1.96061		4.01139	1.49029				5.26899
3.31312	2.55633	4.57476	6.27532		2.85062	2.03543				1.2571
2.03543	2.51421	3.07232	2.92271		0.736731	2.27333				1.94969
3.81075	2.75728	3.94836	1.77781		4.58261	3.36429				3.51941
4.53255	2.93729	0.924242	3.00911		0.897385	3.1				2.03543
2.52269	3.42094	3.96994	0.745147		3.19191	3.61519				3.94836
2.4886	1.32331	1.76576	1.6662		2.09233	2.4886				3.69697
1.30707	7.11126	1.20506	1.75363		2.98263	4.92977				3.51333
1.87145	2.41013	2.33817	2.22587		0.923316	5.37731				3.00911
1.87145	5.50292	5.67487	5.92164		2.08421	1.50456				2.77272
2.28271	4.15395	1.47951	4.75782		1.72195	2.61415				1.61412
1.87145	7.03881	1.50456	0.584542			1.30707				3.3388
2.4886	2.98059	1.6662	5.3614			1.49029				2.3106
4.41803	3.84422	1.61412	5.49127			1.90537				1.46135
2.0459	1.6662	3.97531	1.46135			5.26899				5.33344
2.93729	2.58953	1.20506	2.55633			6.40667				3.51941
4.07086	3.1	3.51333	0.413333			2.81097				2.93729
2.90071	2.12776	2.51421	2.75728			2.41013				3.1
3.56762	1.76576	2.78042	2.03543			6.2				1.96061
2.6946	3.42094	3.3324	6.03594			2.6946				1.20506
0.876813	2.4886	5.38921	4.35964			1.77781				1.30707
3.53152	3.51941	4.47088	2.35636			6.38329				2.06667
1.94969	2.41897	1.30707	2.6946			2.54166				3.43962
0.826667	5.1708	2.4886	1.80464			5.79036				2.98059
2.49716	4.1178	1.0538	2.15766			4.71273				3.20833
2.36089	4.41803	3.26769	1.84848			1.76576				1.83107
2.07697	2.91173	3.94836	2.64663			5.13349				0.206667
5.51456	4.91241	2.22587				2.41013				2.06667
4.53255	2.03543	3.88291				1.70422				4.0761
4.35964	3.66214	1.6662				2.58953				1.11293
3.92667	1.03333	1.96061				4.1385				2.68667
3.51941	1.32331	2.75728				0.852109				1.50456
3.72574	4.58874	2.79191				0.462121				1.77781
3.84422	1.50456	2.3106				1.16908				3.36429
3.3324	3.84422	2.15766				3.51941				3.22824
2.61415	1.11293	4.82468				2.6946				1.03333
3.96994	1.94969	3.3324				6.05008				1.63384
3.07232	6.02532	2.41013				2.35636				2.3106
2.64663	3.23485	1.0538				1.6662				2.28271
2.93729	2.55633	2.55633				1.50456				3.07232
4.25553	2.92271	2.35636				3.20833				0.876812
2.51421	1.20506	2.06667				2.15766				3.42094
6.65518	1.75362	3.07232				2.55633				3.14785
4.26054	3.14785	0.292271				2.27333				5.74593
6.23092	2.78042	2.93729				1.20506
5.29728	3.97531	5.10429				1.44667
3.20833	2.06667	2.78042				2.15766
3.1086	3.3324	1.96061				3.72574
3.12743	1.94969	1.11293				3.3324
3.26769	2.77272	2.77272				1.84848
3.31312	6.60364	2.89333				1.50456
3.38959	2.9007	2.48				2.3106
3.15463	1.87145	3.55563				6.77917
1.24	4.17957	1.24				0.924242
4.35964	2.55633	4.30046				1.6662
3.43962	3.0514	1.61412				0.462121
3.7939	5.2283	1.6662				0.852109
1.61412	2.1969	2.22587				1.49029
2.90071	3.12743	2.3106				2.22587
3.96994	3.15463	2.6946				4.17958
0.292271	2.51421	3.56762				0.292271
3.15463	3.15463	2.22587				2.4886
1.96061	1.70422	2.0459				3.97531
0.413333	2.64662	1.6662				1.24
2.95902	5.67487	0.924242				1.61412
3.07232	3.77131	3.72574				4.71273
3.56762	2.87853	1.03333				1.76576
3.97531	0.292271	2.63044				3.55563
2.1076	5.70115	2.77272				0.924242
2.90071	4.26054	2.58953				1.77781
1.38636	1.11293	1.90537				2.06667
3.74289	3.23485	2.95902				1.6662
1.03333	2.6946	3.55563				2.15766
3.0514	0.653537	0.745147				2.07697
3.36429	3.0514	1.90537				0.462121
0.206667	2.95902	2.48				1.6662
3.9914	4.71273	1.32331				0.584542
4.15909	3.50725	1.90537				3.42094
5.85272	2.81097	3.43962				3.10688
3.38959	3.72574	2.1076				2.92271
2.78042	2.41013	3.3388				3.1
2.28271	1.44667	5.2283				1.57393
5.1708	4.18468	1.90537				3.10688
2.68667	2.41013	3.53756				1.84848
2.58953	0.876812	3.22824				1.30707
2.15766	1.76576	2.4886				1.38636
2.28271	2.23544	0.648415				3.97531
3.14785	1.0538	0.754729				1.0538
4.34	2.75728	0.855271				2.81097
1.38636	2.4886	0.763067				2.41897
2.35636	1.38636	2.20528				2.52269
1.32331	2.6946	1.97309				4.0761
3.38959	2.22587	1.37822				0.745147
2.33817	4.47088	2.89018				4.1385
5.91803	1.75362	1.76473				1.24
1.24	1.46135	0.930799				2.15766
2.27333	1.57393	0.564293				2.98059
2.52269	3.14785	3.76347				3.43962
3.60928	3.12743	0.283706				2.6946
2.55633	3.6796	1.36895				0.62
0.745147	1.76576	1.36654				3.84422
2.48	3.30667	0.682644				4.24045
2.35636	3.1	0.101275				1.6662
4.9686	2.51421	0.802175				1.46135
3.65631	5.28113	1.14299				1.49029
3.3324	3.26769	0.0971755				2.22587
3.21498	2.12776	1.66024				0.745147
5.37333	1.50456	2.68017
3.07232	2.48	2.92805
2.6946	3.0514	1.94326
1.77781	2.1969	1.36094
3.51941	2.95902	1.90971
2.51421	1.20506	3.43349
3.9321	2.41897	0.144604
1.50456	4.55136	1.38334
1.03333	2.75728	1.69787
2.95902	2.61415	1.95883
2.41013	3.9914	1.35387
2.3106	3.51941	1.252
1.44667	2.03543	3.24576
1.2571	4.01274	2.56451
2.1969	2.06667	2.04287
1.57393	0.924241	1.62561
3.79952	4.28179	3.43992
2.41897	4.71273	1.61651
3.30667	2.15766	1.76186
3.72574	2.52269	2.37237
1.20506	4.97719	1.04785
2.51421	4.86436	1.35866
3.53152	3.22824	4.97491
3.53152	1.6662	1.9235
1.96061	1.90537	3.36865
3.0514	1.70422	0.896057
3.86085	2.95902	0.709671
2.78042	2.23544	2.59964
2.15766	2.3106	0.729411
3.36429	2.12776	1.97244
1.86	0.292271	0.712224
3.79952	1.30707	1.73286
1.96061	2.4886	0.949158
2.07697	2.58953	3.27478
2.77272	1.46135	0.616693
2.93729	3.40843	3.68782
2.23544	3.3324	1.72125
2.15766	3.97531	0.692746
3.36429	1.70422	2.0716
2.3106	2.35636	1.85153
1.32331	0.924241	1.15742
3.9321	1.6662	4.37786
1.20506	2.35636	1.35944
1.61412	1.03333	2.7762
5.16667	2.03543	0.53324
3.26769	2.03543	1.99196
2.92271	0.852108	4.59234
2.81097	2.75728	3.46674
1.76576	3.12743	4.51405
1.03333	3.55563	1.39354
2.68667	1.94969	1.70911
2.15766	4.7936	1.41044
2.61415	1.76576	1.47781
4.34492	0.653537	0.257623
4.41803	4.7936	2.41184
2.81097	3.31312	2.6527
2.28271	2.4886	3.73982
1.38636	2.68667	2.50904
0.924242	3.69697	1.72846
2.9391	1.0538	2.33175
2.3106	2.87111	3.07927
1.0538	1.24	2.86877
1.0538	1.57393	2.89628
5.46007	3.38959	0.741652
2.61415	2.78042	2.61341
1.70422	2.15766	2.67714
2.3106	4.15909	0.765101
1.84848	2.81097	1.95326
0.745147	1.16908	2.58284
2.4886	4.21519	1.96639
2.28271	3.07232	2.52371
3.22824	2.49716	1.74761
3.40843	4.7936	3.27419
	3.10688	1.27187
	3.1	0.837406
	3.53152	4.00831
	1.86	3.3679
	2.75728	0.150778
	1.61412	1.00935
	1.16908	3.71987
	0.292271	2.0879
	2.51421	4.41651
	1.03333	1.63944
	1.2571	1.82899
	4.39379	5.47508
	1.90537	4.13429
	2.07697	0.991612
	2.49716	2.41727
	2.06667	5.08132
	1.94969	2.87327
	2.41897	1.92446
	2.27333	2.38273
	3.30667	0.913628
	2.27333	1.89898
	1.46135	5.56819
	5.46007	2.14037
	2.81097	3.77906
	1.2571	2.09894
	1.11293	3.37583
	1.44667	1.83251
	0.924241	2.62361
	4.82468	0.689329
	2.58953	1.75209
	5.76448	3.73775
	4.18468	1.42449
	2.92271	1.38118
	4.35596	3.72451
	0.206667	2.10769
	2.68667	3.64253
	1.84848	3.66981
	0.206667	1.76282
	0.206667	1.29191
	1.38636	2.11869
	0.206667	3.31256
	1.87145	1.49957
	5.29728	1.28292
	3.36429	1.27476
	2.71828	4.00813
	1.50456	2.23811
	4.45174	2.25548
	8.56358	3.80376
	0.206667	0.908753
	0.292271	2.43439
	0.462121	0.864839
	0.653537	2.12815
	3.3388	2.36535
	4.10222	3.3912
	3.50725	3.58078
	1.2571	3.28306
	5.20373	4.01534
	0.462121	1.55258
	1.94969	0.802427
	3.26769	1.85379
	0.462121	3.74034
	1.49029	3.86113
	1.44667	6.06527
	4.21519	2.38147
	2.95902	1.34946
	0.462121	0.0669034
	2.28271	3.92594
	1.2571	2.81999
	4.26054	2.254
	1.90537	0.622705
	2.15766	1.56951
	2.06667	2.20388
	1.03333	4.63077
	0.462121	4.61007
	2.98059	2.09439
	2.10759	3.82724
	3.3388	3.5502
	1.2571	3.13769
	1.03333	2.56695
	3.3324	2.55565
	3.23485	4.06418
	2.95902	3.67445
	3.81075	0.064695
	3.97531	0.69963
	1.86287	3.24821
	2.41013	1.87812
	1.94969	2.05746
	2.6946	2.99338
	2.87853	2.04004
	2.49716	1.20191
	0.745147	1.07417
	1.46135	3.5306
	1.77781	0.54938
	2.89333	4.75898
	4.38406	3.21403
	2.95902	1.64451
	2.3106	3.03063
	5.00287	2.38908
	2.92271	2.39002
	2.6946	2.04743
	5.37333	4.61612
	4.10222	1.86366
	4.66261	3.23515
	0.206667	3.06863
	3.66214	2.02656
	1.6662	3.32575
	2.6946	2.01676
	4.92977	1.59304
	4.01274	2.79976
	3.51941	2.64224
	5.79036	1.18738
	2.81097	1.8506
	0.206667	2.20418
	1.6662	3.15002
	6.28552	3.15753
	2.68667	6.90046
	1.76576	5.21869
	5.58383	3.27925
	1.94969	3.11292
	1.46135	3.46276
	4.09179	1.74068
	2.68667	2.8142
	2.41013	2.8511
	3.32117	2.84889
	2.35636	3.6628
	1.75362	2.28409
	3.23485	1.51805
	3.94836	3.14062
	2.35636	1.54243
	2.35636	3.00342
	2.92271	1.54855
	3.3388	3.83433
	5.0665	1.15614
	4.47088	1.77495
	2.1969	0.976749
	2.55633	1.95016
	1.03333	2.44316
	2.92271	1.96982
	1.03333	2.84519
	3.30667	1.03788
	0.206667	2.97686
	2.15766	2.794
	2.3106	4.60926
	3.81075	2.26126
	2.28271	0.560089
	3.84422	1.82163
	2.77272	4.06778
	3.9321	2.80197
	4.9986	2.67057
	4.38406	6.76567
	4.57476	5.78472
	2.4886	2.76701
	2.78042	1.64278
	2.0459	1.23698
	1.03333	4.00082
	2.3106	2.51976
	1.2571	1.69552
	1.38636	2.91265
	1.49029	3.2492
	1.49029	1.44141
	5.16667	2.05898
	3.1	3.72815
	3.72	2.50763
	2.87111	1.60647
	4.18468	1.80164
	0.745147	1.70948
	1.30707	2.50132
	2.1969	3.61129
	1.30707	1.37837
	1.90537	3.17369
	2.3106	1.88107
	4.26054	2.62585
	2.28271	3.65612
	1.6662	3.72361
	1.50456	2.86778
	4.35964	2.06075
	1.32331	0.886137
	3.72574	3.38781
	2.51421	1.60266
	2.95902	1.03749
	1.20506	3.44453
	5.0665	1.78633
	0.462121	1.97491
	1.94969	0.881983
	4.18468	1.51372
	0.62	2.56475
	1.75362	3.7777
	1.87145	2.63568
	3.53152	0.635386
	2.95902	1.07089
	2.87853	2.56339
	1.94969	0.92291
	0.462121	1.02357
	2.06667	1.61275
	3.53152	2.08386
	3.65631	2.88672
	1.61412	0.159033
	1.32331	1.6597
	4.53255	2.75003
	6.62624	2.32199
	5.00287	3.11087
	2.55633	2.07702
	1.49029	2.18529
	1.90537	2.74352
	2.33817	0.895289
	1.46135	2.84786
	4.26054	1.95069
	2.89333	0.84017
	1.84848	3.96656
	2.15766	3.00625
	2.81097	5.22309
	5.56467	4.07963
	2.61415	1.57204
	2.28271	4.62144
	1.76576	0.105888
	2.15766	1.42488
	3.51941	1.85418
	2.06667	6.94567
	2.15766	0.191897
	2.35636	1.51307
	3.40843	3.54345
	2.55633	2.80125
	1.11293	3.32544
	2.33817	0.685166
	2.93729	0.0915104
	3.40843	1.48725
	3.94836	1.4166
	2.77272	1.30589
	1.90537	0.707572
	2.03543	2.62394
	1.76576	5.45184
	2.58953	3.72322
	2.64662	1.53939
	2.87111	0.941465
	2.06667	0.808047
	2.52269	2.2054
	1.87145	0.50359
	0.206667	1.1754
	3.10688	4.10158
	3.51941	4.67727
	0.653537	3.61959
	1.96061	1.90235
	1.49029	1.95576
	4.82468	3.90917
	1.11293	1.26252
	0.62	1.88434
	2.0459	2.06344
	1.6662	1.72878
	4.89935	0.491694
	1.20506	3.45429
	3.3324	2.53083
	2.61415	2.63268
	1.49029	4.68328
	1.6662	3.24413
	2.61415	2.9371
	1.46135	0.112855
	2.52269	3.43942
	3.94836	1.70563
	0.826667	2.74608
	1.57393	2.8162
	3.51941	1.7222
	1.30707	2.76808
	1.46135	1.95299
	2.71828	2.01608
	3.53152	5.23367
	2.06667	7.66834
	1.50456	1.57476
	1.87145	1.89533
	2.87111	0.512275
	1.57393	2.99813
	0.826667	4.56271
	0.206667	1.10091
	4.01274	1.72805
	0.826667	2.46129
	0.62	4.68702
	1.11293	1.84483
	2.22587	0.868861
	0.584542	1.71492
	0.206667	1.73082
	2.77272	0.190781
	1.03333	1.59242
	2.23544	0.462118
	0.206667	0.276026
	1.6662	6.13375
	2.75728	2.70781
	0.206667	0.0881937
	5.75707	1.77797
	4.0761	5.2132
	0.924241	3.84053
	3.42094	4.00476
	0.206667	4.92537
	1.46135	4.30592
	5.04538	3.19543
	7.03881	9.53895
	2.15766	3.35468
	1.84848	1.22398
	3.60928	3.99713
	3.12743	2.66216
	5.42475	3.08301
	2.58953	3.84479
	2.23544	5.28437
	0.924241	2.76123
	2.92271	2.00157
	1.87145	2.49452
	2.23544	2.56439
	2.77272	5.72234
	3.9321	2.28476
	4.24045	1.35615
	2.41897	6.17932
	2.10759	2.96104
	4.35964	3.44646
	3.10688	1.12484
	1.44667	4.01363
	2.95902	1.55886
	6.2991	10.5264
	6.76971	0.107158
	5.20373	2.09129
	3.65631	2.19162
	2.6946	3.14025
	1.46135	2.76926
	4.10222	1.13713
	4.21519	4.73026
	1.87145	1.62131
	2.51421	2.43453
	3.51941	5.66572
	0.653537	3.58797
	5.10429	2.11279
	1.11293	1.03173
	1.46135	2.45641
	2.3106	1.08643
	1.65333	2.24483
	0.924241	4.36436
	1.77781	2.04285
	3.42094	1.35535
	1.6662	7.9906
	3.31312	2.69629
	3.56762	4.47758
	4.82468	5.86029
	2.6946	1.082
	2.4886	2.71324
	3.53756	3.07784
	2.6946	3.70353
	4.1178	3.02843
	2.52269	2.31164
	3.6796	2.53736
	4.84235	4.5025
	2.41897	4.11484
	4.01274	3.62469
	1.90537	2.39798
	2.93729	2.39669
	5.26087	3.63196
	4.62121	1.09819
	3.0514	1.73854
	4.55136	3.39509
	3.23485	9.26561
	3.86085	6.3463
	2.3106	1.70248
	0.852108	2.52373
	5.84907	2.35934
	1.6662	1.17549
	3.53152	4.47578
	0.292271	3.7883
	4.43732	6.14743
	1.49029	1.90535
	6.72858	0.758841
	4.06036	1.0449
	4.13333	2.40308
	3.60928	3.95346
	3.36429	2.56057
	1.61412	3.23739
	1.6662	2.93522
	1.94969	2.11041
	3.00911	1.45845
	4.71273	2.56798
	1.70422	2.26647
	2.81097	4.65398
	4.41803	3.89462
	1.32331	2.55687
	4.10222	2.94083
	3.51333	2.45195
	3.40843	1.53612
	1.30707	3.3957
	3.12743	1.3707
	4.47088	5.95249
	2.75728	2.79079
	0.62	1.41761
	3.79952
	3.97531
	3.84422
	5.49127
	5.82345
	1.75362
	2.06667
	0.852108
	4.0761
	4.42286
	2.78042
	4.0761
	0.745147
	1.65333
	4.1385
	2.95902
	3.07232
	2.27333
	1.84848
	3.00911
	2.95902
	4.15909
	5.59529
	0.852108
	0.206667
	2.10759
	3.97531
	2.28271
	2.23544
	4.58874
	4.53726
	1.46135
	5.9969
	4.35964
	2.06667
	0.745147
	2.87853
	2.51421
	2.28271
	0.292271
	4.35964
	2.52269
	2.28271
	2.81097
	5.88184
	0.876812
	3.40843
	2.81097
	2.07697
	1.0538
	2.68667
	1.84848
	1.94969
	2.22587
	3.14785
	3.3388
	2.64662
	3.66214
	2.92271
	5.6409
	0.653537
	0.653537
	3.61519
	4.64426
	4.91241
	2.77272
	3.94836
	0.745147
	0.462121
	1.57393
	1.16908
	2.1969
	3.86085
	1.87145
	0.924241
	2.6946
	3.55563
	3.51333
	2.89333
	2.68667
	3.26769
	4.9986
	1.6662
	3.58702
	4.53255
	1.6662
	4.71725
	2.4886
