# Supplementary material for: Ezrin, radixin, and moesin are dispensable for macrophage migration and cellular cortex mechanics
Source: EMBO J. 2024 Jul 18;43(21):4. doi: 10.1038/s44318-024-00173-7 (PMC11535515; doi:10.1038/s44318-024-00173-7)
Supplement: Supplementary file 20 — Source data Fig. 2 [file 44318_2024_173_MOESM20_ESM.zip › Figure 2_TKO 2D Morpho/2H_random migration in 2D/2H_READ ME.txt]

Panel 2H
The image is a snapshot from movie 8 showing the cells and  10h of migration tracks.
