# Supplementary material for: Ezrin, radixin, and moesin are dispensable for macrophage migration and cellular cortex mechanics
Source: EMBO J. 2024 Jul 18;43(21):4. doi: 10.1038/s44318-024-00173-7 (PMC11535515; doi:10.1038/s44318-024-00173-7)
Supplement: Supplementary file 20 — Source data Fig. 2 [file 44318_2024_173_MOESM20_ESM.zip › Figure 2_TKO 2D Morpho/2G podosome stability/2G_Podosome dynamic state %.xlsx]

## Sheet: 2G_Podosome dynamic state %
	Luc	Luc	Luc	Luc	Luc	Luc	Luc	Luc	Luc	Luc	Luc	Luc	Luc	Luc	Luc	Luc	Luc	Luc	Luc	Luc	Luc	Luc	Luc	Luc	Luc	Luc	Luc	Luc	tKO	tKO	tKO	tKO	tKO	tKO	tKO	tKO	tKO	tKO	tKO	tKO	tKO	tKO	tKO	tKO	tKO	tKO	tKO	tKO	tKO
Dissapearing	38.4087	39.9662	37.4669	29.6071	34.0955	41.595	38.7082	39.9768	41.058	31.0805	37.0645	39.0153	44.9498	40.98		41.6335	44.043	41.9557	35.9468	46.7928	38.5457	42.6848	37.99	43.6067	28.5814	33.2921	41.9464	45.8613	38.1325		40.0547	39.5365	34.8846		43.9457	39.6278	38.3597	38.8506	33.5033	28.723	40.8828		36.3344			37.3576	43.9943	42.4671	52.0271
Appearing	42.6381	44.3627	43.4794	51.9917	47.1512	44.1863	43.4665	39.7222	42.9611	46.0014	39.2529	43.5347	42.4808	42.1153		35.4245	47.4706	42.5593	45.6824	42.0212	26.5966	50.8973	44.6566	40.0387	31.2983	42.6513	48.2726	25.0727	43.8714		32.4004	49.2216	47.8952		48.7749	49.7495	44.124	40.1076	43.1248	38.3338	38.5771		22.8066			49.7505	47.4786	42.5764	40.0013
Maintained	18.9533	15.6712	19.0537	18.4013	18.7533	14.2186	17.8254	20.3009	15.9809	22.9181	23.6826	17.4501	12.5694	16.9047		22.942	8.48644	15.485	18.3708	11.186	34.8577	6.41782	17.3534	16.3545	40.1202	24.0567	9.781	29.066	17.9962		27.5449	11.2419	17.2201		7.27939	10.6228	17.5163	21.0418	23.3719	32.9432	20.5401		32.9432			12.8919	8.52707	14.9565	7.97154
[truncated: 3 more columns]
