# Supplementary material for: Ezrin, radixin, and moesin are dispensable for macrophage migration and cellular cortex mechanics
Source: EMBO J. 2024 Jul 18;43(21):4. doi: 10.1038/s44318-024-00173-7 (PMC11535515; doi:10.1038/s44318-024-00173-7)
Supplement: Supplementary file 21 — Source data Fig. 3 [file 44318_2024_173_MOESM21_ESM.zip]

Archive with 32 entries (25 files):
- Figure 3_TKO 3D/
- __MACOSX/._Figure 3_TKO 3D
- Figure 3_TKO 3D/3D Matrigel/
- __MACOSX/Figure 3_TKO 3D/._3D Matrigel
- Figure 3_TKO 3D/3G ruffle retraction speed/
- __MACOSX/Figure 3_TKO 3D/._3G ruffle retraction speed
- Figure 3_TKO 3D/3B Collagen/
- __MACOSX/Figure 3_TKO 3D/._3B Collagen
- Figure 3_TKO 3D/3E_F Lifeact-GFP in 3D Colleagen/
- __MACOSX/Figure 3_TKO 3D/._3E_F Lifeact-GFP in 3D Colleagen
- Figure 3_TKO 3D/3A Collagen image/
- __MACOSX/Figure 3_TKO 3D/._3A Collagen image
- Figure 3_TKO 3D/3C Matrigel image/
- __MACOSX/Figure 3_TKO 3D/._3C Matrigel image
- Figure 3_TKO 3D/3D Matrigel/3D Distance Matrigel.xlsx
- __MACOSX/Figure 3_TKO 3D/3D Matrigel/._3D Distance Matrigel.xlsx
- Figure 3_TKO 3D/3D Matrigel/3D %Migration Matrigel.xlsx
- __MACOSX/Figure 3_TKO 3D/3D Matrigel/._3D %Migration Matrigel.xlsx
- Figure 3_TKO 3D/3G ruffle retraction speed/3G Ruffle retraction speed.xlsx
- __MACOSX/Figure 3_TKO 3D/3G ruffle retraction speed/._3G Ruffle retraction speed.xlsx
- Figure 3_TKO 3D/3B Collagen/3B %migration Collagen.xlsx
- __MACOSX/Figure 3_TKO 3D/3B Collagen/._3B %migration Collagen.xlsx
- Figure 3_TKO 3D/3B Collagen/3B Distance Collagen.xlsx
- __MACOSX/Figure 3_TKO 3D/3B Collagen/._3B Distance Collagen.xlsx
- Figure 3_TKO 3D/3E_F Lifeact-GFP in 3D Colleagen/3E-F_READ ME.txt
- __MACOSX/Figure 3_TKO 3D/3E_F Lifeact-GFP in 3D Colleagen/._3E-F_READ ME.txt
- Figure 3_TKO 3D/3E_F Lifeact-GFP in 3D Colleagen/3E_WT_Collagen I_3D.tif
- __MACOSX/Figure 3_TKO 3D/3E_F Lifeact-GFP in 3D Colleagen/._3E_WT_Collagen I_3D.tif
- Figure 3_TKO 3D/3A Collagen image/3A READ ME.txt
- __MACOSX/Figure 3_TKO 3D/3A Collagen image/._3A READ ME.txt
- Figure 3_TKO 3D/3C Matrigel image/3C_READ ME.txt
- __MACOSX/Figure 3_TKO 3D/3C Matrigel image/._3C_READ ME.txt
