# Supplementary material for: Ezrin, radixin, and moesin are dispensable for macrophage migration and cellular cortex mechanics
Source: EMBO J. 2024 Jul 18;43(21):4. doi: 10.1038/s44318-024-00173-7 (PMC11535515; doi:10.1038/s44318-024-00173-7)
Supplement: Supplementary file 21 — Source data Fig. 3 [file 44318_2024_173_MOESM21_ESM.zip › Figure 3_TKO 3D/3D Matrigel/3D Distance Matrigel.xlsx]

## Sheet: 2023_TKO_Distance_IN_Matrigel
All migration distance data from 3 experiments in µm					Median per experiments in µm
WT	TKO #5	TKO #6	TKO #7			WT	TKO #5	TKO #6	TKO #7
-750	-780	-900	-660		n1	-210	-180	-150	-210
-750	-750	-660	-630		n2	-210	-120	-180	-180
-720	-690	-600	-630		n3	-180	-120	-120	-120
-720	-660	-570	-600
-720	-660	-570	-600
-690	-630	-570	-600
-690	-600	-570	-570
-660	-570	-510	-570
-660	-570	-480	-570
-660	-570	-450	-540
-660	-570	-450	-540
-660	-540	-450	-540
-630	-540	-450	-510
-600	-540	-450	-510
-600	-540	-420	-510
-570	-540	-420	-510
-570	-540	-420	-510
-570	-510	-420	-510
-570	-510	-420	-510
-570	-510	-420	-510
-570	-510	-390	-510
-570	-480	-390	-510
-570	-480	-390	-480
-570	-450	-390	-480
-570	-450	-390	-480
-570	-450	-390	-480
-540	-450	-390	-480
-540	-450	-390	-450
-540	-450	-390	-450
-540	-450	-390	-450
-540	-450	-390	-450
-510	-450	-360	-450
-510	-420	-360	-450
-510	-420	-360	-450
-510	-420	-330	-450
-510	-420	-330	-450
-510	-420	-330	-450
-510	-420	-330	-450
-510	-390	-330	-450
-480	-390	-330	-450
-480	-390	-330	-450
-480	-390	-300	-420
-480	-390	-300	-420
-480	-390	-300	-420
-450	-390	-270	-420
-450	-390	-270	-420
-420	-390	-270	-420
-420	-390	-270	-420
-390	-360	-270	-420
-390	-360	-270	-420
-390	-360	-270	-420
-390	-360	-270	-420
-390	-360	-270	-420
-390	-360	-270	-420
-390	-360	-270	-420
-390	-360	-270	-390
-390	-360	-240	-390
-390	-330	-240	-390
-390	-330	-240	-390
-390	-330	-240	-390
-390	-330	-240	-390
-390	-330	-240	-390
-390	-330	-240	-390
-390	-330	-240	-360
-360	-330	-240	-360
-360	-300	-240	-360
-330	-300	-240	-360
-330	-300	-240	-360
-330	-300	-210	-330
-330	-300	-210	-330
-330	-300	-210	-330
-330	-300	-210	-330
-330	-300	-210	-330
-300	-300	-210	-330
-300	-300	-210	-330
-300	-300	-210	-330
-300	-300	-210	-330
-300	-270	-210	-330
-300	-270	-210	-300
-270	-270	-180	-300
-270	-270	-180	-300
-270	-270	-180	-300
-270	-240	-180	-300
-270	-240	-180	-300
-270	-240	-180	-300
-270	-240	-180	-300
-270	-240	-180	-300
-270	-240	-180	-300
-240	-240	-180	-300
-240	-240	-180	-300
-240	-240	-150	-300
-240	-210	-150	-270
-240	-210	-150	-270
-240	-210	-150	-270
-240	-210	-150	-270
-240	-210	-150	-270
-240	-210	-150	-270
-240	-210	-150	-240
-240	-210	-150	-240
-240	-210	-150	-240
-240	-210	-150	-240
-240	-210	-150	-240
-240	-210	-150	-240
-240	-210	-150	-240
-240	-180	-150	-240
-240	-180	-150	-240
-210	-180	-150	-240
-210	-180	-150	-240
-210	-180	-150	-240
-210	-180	-120	-210
-210	-180	-120	-210
-210	-180	-120	-210
-210	-180	-120	-210
-210	-180	-120	-210
-210	-180	-120	-210
-210	-180	-120	-210
-210	-180	-120	-210
-210	-180	-120	-210
-210	-180	-120	-210
-210	-180	-120	-180
-180	-180	-120	-180
-180	-180	-120	-180
-180	-180	-90	-180
-180	-180	-90	-180
-180	-180	-90	-180
-180	-180	-90	-180
-180	-180	-90	-180
-180	-180	-90	-180
-180	-180	-90	-180
-180	-180	-90	-180
-180	-180	-90	-180
-180	-150	-90	-180
-180	-150	-90	-180
-180	-150	-90	-150
-180	-150	-90	-150
-180	-150	-90	-150
-180	-150	-90	-150
-150	-150	-90	-150
-150	-150	-90	-150
-150	-150	-90	-150
-150	-150	-60	-150
-150	-150	-60	-150
-150	-150	-60	-150
-150	-150	-60	-150
-150	-150	-60	-150
-150	-150	-60	-150
-150	-150	-60	-120
-150	-150	-60	-120
-150	-120	-60	-120
-150	-120	-60	-120
-150	-120	-60	-120
-150	-120	-60	-120
-150	-120	-60	-120
-150	-120	-60	-120
-150	-120	-60	-120
-120	-120	-60	-120
-120	-120	-60	-120
-120	-120	-60	-120
-120	-120	-60	-120
-120	-120	-60	-120
-120	-120	-60	-120
-120	-120	-60	-120
-120	-120	-60	-120
-120	-120	-60	-120
-120	-90	-30	-120
-120	-90	-30	-120
-120	-90	-30	-120
-120	-90	-30	-120
-120	-90	-30	-120
-120	-90	-30	-90
-120	-90	-30	-90
-120	-90	-30	-90
-120	-90	-30	-90
-120	-90	-30	-90
-120	-90	-30	-90
-90	-90	-30	-90
-90	-90	-30	-90
-90	-90	-30	-90
-90	-90	-30	-90
-90	-90	-30	-90
-90	-90	-30	-90
-90	-90	-30	-90
-90	-90	-30	-90
-90	-90	-30	-90
-90	-90	-30	-90
-90	-90	-30	-90
-90	-90	-30	-90
-90	-90	-30	-60
-90	-90	-30	-60
-90	-60	-30	-60
-90	-60	-30	-60
-90	-60	0	-60
-90	-60	0	-60
-90	-60	0	-60
-60	-60	0	-60
-60	-60	0	-60
-60	-60	-750	-60
-60	-60	-690	-60
-60	-60	-690	-30
-60	-60	-660	-30
-60	-60	-600	-30
-60	-60	-600	-30
-60	-60	-600	-30
-60	-60	-600	-30
-60	-60	-570	-30
-60	-60	-540	-30
-60	-60	-540	-30
-60	-60	-510	-30
-60	-60	-510	-30
-60	-60	-510	-30
-60	-60	-510	-30
-60	-60	-480	-30
-60	-60	-480	-30
-60	-60	-450	-30
-60	-60	-450	-30
-60	-60	-450	-30
-60	-60	-450	-30
-60	-60	-450	-30
-60	-60	-450	-30
-60	-60	-450	-30
-60	-30	-450	0
-60	-30	-450	0
-30	-30	-450	0
-30	-30	-450	0
-30	-30	-420	0
-30	-30	-420	0
-30	-30	-420	0
-30	-30	-420	0
-30	-30	-420	0
-30	-30	-420	0
-30	-30	-420	0
-30	-30	-420	0
-30	-30	-390	30
-30	-30	-390	30
-30	-30	-390	30
-750	-30	-390	30
-750	-30	-390	30
-750	-30	-390	-690
-720	-30	-390	-690
-720	-30	-360	-690
-720	-30	-360	-690
-720	-30	-360	-690
-720	-30	-360	-660
-690	-30	-360	-630
-660	-30	-330	-630
-630	-30	-330	-630
-630	-30	-330	-630
-600	-30	-330	-600
-600	-30	-330	-600
-600	-30	-330	-600
-600	-30	-330	-600
-600	-30	-330	-600
-600	-30	-330	-600
-570	-30	-330	-600
-570	-30	-300	-600
-570	0	-300	-600
-570	0	-300	-600
-570	0	-300	-570
-570	0	-300	-570
-570	0	-300	-570
-570	0	-300	-570
-540	0	-300	-570
-540	0	-270	-570
-540	0	-270	-540
-540	0	-270	-540
-540	0	-270	-540
-540	0	-270	-540
-510	0	-270	-540
-510	-690	-270	-540
-510	-690	-270	-510
-510	-660	-270	-510
-510	-660	-270	-510
-510	-660	-270	-510
-510	-630	-270	-510
-510	-600	-270	-510
-510	-600	-270	-510
-510	-600	-270	-510
-510	-600	-270	-510
-510	-600	-270	-510
-480	-600	-270	-510
-480	-570	-270	-510
-480	-540	-240	-480
-480	-540	-240	-480
-480	-540	-240	-480
-480	-540	-240	-480
-480	-540	-240	-450
-480	-540	-240	-450
-480	-540	-240	-450
-480	-510	-240	-450
-480	-510	-240	-450
-450	-510	-240	-450
-450	-510	-240	-450
-450	-480	-210	-450
-450	-480	-210	-450
-450	-480	-210	-450
-450	-480	-210	-450
-420	-480	-210	-420
-420	-450	-210	-420
-420	-450	-210	-420
-420	-450	-210	-420
-420	-450	-210	-420
-420	-450	-210	-420
-420	-450	-210	-420
-420	-450	-210	-420
-420	-450	-210	-420
-390	-450	-210	-420
-390	-450	-210	-420
-390	-450	-210	-420
-390	-420	-210	-420
-390	-420	-210	-390
-390	-420	-180	-390
-390	-420	-180	-390
-360	-420	-180	-390
-360	-390	-180	-390
-360	-390	-180	-390
-360	-390	-180	-390
-360	-390	-180	-390
-360	-360	-180	-390
-360	-360	-180	-390
-330	-360	-180	-360
-330	-360	-180	-360
-330	-360	-180	-360
-330	-360	-180	-360
-330	-360	-180	-360
-330	-360	-180	-360
-330	-360	-180	-360
-330	-360	-180	-330
-330	-360	-180	-330
-330	-360	-180	-330
-300	-330	-180	-330
-300	-330	-180	-330
-300	-330	-150	-330
-300	-330	-150	-330
-300	-330	-150	-330
-300	-330	-150	-330
-300	-330	-150	-300
-300	-330	-150	-300
-300	-300	-150	-300
-300	-300	-150	-300
-300	-300	-150	-300
-300	-300	-150	-300
-270	-300	-150	-300
-270	-300	-150	-300
-270	-300	-150	-300
-270	-300	-120	-300
-270	-300	-120	-300
-270	-300	-120	-300
-270	-300	-120	-300
-270	-300	-120	-270
-270	-300	-120	-270
-270	-300	-120	-270
-270	-270	-120	-270
-270	-270	-120	-270
-270	-270	-120	-270
-270	-270	-120	-270
-270	-270	-120	-270
-270	-270	-120	-270
-270	-270	-120	-270
-270	-270	-120	-270
-270	-240	-120	-270
-270	-240	-120	-270
-270	-240	-120	-270
-270	-240	-120	-270
-240	-240	-120	-240
-240	-240	-120	-240
-240	-240	-120	-240
-240	-240	-120	-240
-240	-240	-120	-240
-240	-210	-120	-240
-240	-210	-120	-240
-240	-210	-120	-240
-240	-210	-120	-240
-240	-210	-120	-240
-240	-210	-120	-240
-240	-210	-120	-240
-240	-210	-120	-240
-240	-180	-90	-240
-240	-180	-90	-240
-240	-180	-90	-240
-240	-180	-90	-210
-240	-180	-90	-210
-240	-180	-90	-210
-210	-180	-90	-210
-210	-180	-90	-210
-210	-180	-90	-210
-210	-180	-90	-210
-210	-180	-90	-210
-210	-180	-90	-180
-210	-180	-90	-180
-210	-180	-90	-180
-210	-180	-90	-180
-210	-180	-90	-180
-180	-180	-90	-180
-180	-150	-90	-180
-180	-150	-90	-180
-180	-150	-90	-180
-180	-150	-90	-180
-180	-150	-90	-180
-180	-150	-90	-180
-180	-150	-90	-180
-180	-150	-90	-180
-180	-150	-90	-180
-180	-150	-90	-180
-180	-150	-90	-180
-180	-150	-90	-180
-180	-150	-90	-180
-180	-150	-60	-180
-180	-150	-60	-180
-180	-150	-60	-180
-180	-120	-60	-180
-180	-120	-60	-150
-180	-120	-60	-150
-180	-120	-60	-150
-150	-120	-60	-150
-150	-120	-60	-150
-150	-120	-60	-150
-150	-120	-60	-150
-150	-120	-60	-150
-150	-120	-60	-150
-150	-120	-60	-150
-150	-120	-60	-150
-150	-120	-60	-150
-150	-120	-60	-150
-150	-120	-60	-150
-150	-120	-60	-150
-150	-120	-60	-150
-150	-120	-60	-150
-150	-120	-30	-150
-150	-120	-30	-150
-150	-120	-30	-150
-150	-120	-30	-150
-150	-120	-30	-120
-150	-120	-30	-120
-150	-120	-30	-120
-150	-120	-30	-120
-120	-90	-30	-120
-120	-90	-30	-120
-120	-90	-30	-120
-120	-90	-30	-120
-120	-90	-30	-120
-120	-90	-30	-120
-120	-90	-30	-120
-120	-90	-30	-120
-120	-90	-30	-120
-120	-90	-30	-120
-120	-90	-30	-120
-120	-90	-30	-120
-120	-90	-30	-120
-120	-90	-30	-120
-120	-90	-30	-120
-120	-90	-30	-120
-120	-90	-30	-90
-120	-90	-30	-90
-120	-90	-30	-90
-120	-90	0	-90
-120	-60	0	-90
-120	-60	0	-90
-120	-60	0	-90
-120	-60	-510	-90
-120	-60	-510	-90
-120	-60	-450	-90
-120	-60	-420	-90
-120	-60	-330	-90
-120	-60	-330	-90
-120	-60	-330	-90
-120	-60	-330	-90
-120	-60	-300	-90
-120	-60	-300	-90
-120	-30	-270	-90
-120	-30	-240	-90
-120	-30	-210	-90
-90	-30	-210	-60
-90	-30	-180	-60
-90	-30	-180	-60
-90	-30	-180	-60
-90	-30	-180	-60
-90	-30	-180	-60
-90	-30	-150	-60
-90	-30	-150	-60
-90	-30	-150	-60
-90	-30	-150	-60
-90	-30	-150	-60
-90	-30	-150	-60
-90	-30	-120	-60
-90	-30	-120	-60
-90	-30	-120	-60
-90	0	-120	-60
-90	0	-120	-60
-90	0	-120	-60
-60	-450	-90	-60
-60	-420	-90	-60
-60	-390	-90	-60
-60	-390	-90	-60
-60	-360	-90	-30
-60	-360	-90	-30
-60	-360	-90	-30
-60	-360	-90	-30
-60	-360	-60	-30
-60	-330	-60	-30
-60	-300	-60	-30
-60	-270	-60	-30
-60	-270	-60	-30
-60	-270	-60	-30
-60	-270	-60	-30
-60	-270	-60	-30
-60	-270	-60	-720
-60	-180	-60	-480
-60	-150	-60	-480
-60	-150	-60	-480
-60	-150	-60	-390
-60	-150	-60	-390
-60	-120	-60	-390
-60	-120	-60	-300
-60	-120	-30	-270
-60	-120	-30	-270
-60	-90	-30	-270
-60	-90	-30	-270
-60	-90	-30	-270
-60	-90	-30	-240
-60	-90	-30	-210
-60	-90	-30	-180
-60	-90	-30	-180
-30	-90	-30	-150
-30	-90	-30	-150
-30	-90	-30	-120
-30	-90	-30	-90
-30	-60	-30	-90
-30	-60	-30	-60
-30	-60	0	-60
-30	-60	-900	-60
-30	-60	-810	-60
-30	-60	-750	-60
-30	-60	-750	-60
-30	-60	-720	-60
-30	-60	-720	-60
-30	-60	-720	-30
-30	-60	-690	-30
-30	-60	-690	-30
-30	-60	-690	-30
-30	-60	-690	-30
-30	-60	-660	-30
0	-30	-660	-30
0	-30	-660	-30
0	-30	-660	-30
0	-30	-660	-30
0	-30	-660	-30
0	-30	-630	-840
0	-30	-600	-810
30	-30	-600	-780
-600	-30	-600	-750
-600	-690	-600	-720
-600	-690	-600	-690
-570	-630	-570	-690
-570	-630	-570	-690
-510	-600	-570	-660
-480	-570	-570	-660
-480	-570	-570	-660
-450	-570	-570	-660
-450	-570	-570	-660
-420	-540	-540	-630
-420	-540	-540	-630
-390	-510	-540	-630
-390	-510	-540	-600
-390	-510	-540	-600
-390	-510	-540	-570
-390	-510	-510	-570
-360	-510	-510	-570
-360	-480	-510	-570
-330	-480	-510	-570
-330	-480	-510	-570
-330	-480	-510	-540
-300	-480	-510	-540
-300	-480	-510	-540
-300	-480	-510	-540
-270	-450	-510	-540
-270	-420	-510	-540
-270	-420	-510	-540
-270	-420	-480	-540
-240	-420	-480	-540
-240	-420	-480	-510
-240	-390	-450	-510
-210	-390	-450	-510
-210	-390	-450	-510
-210	-390	-450	-480
-210	-390	-450	-480
-210	-390	-450	-480
-180	-390	-450	-480
-180	-390	-450	-480
-180	-390	-420	-480
-180	-390	-420	-450
-150	-360	-420	-450
-150	-360	-420	-450
-150	-360	-420	-450
-150	-360	-420	-420
-150	-360	-420	-420
-150	-360	-420	-420
-120	-360	-420	-390
-120	-360	-420	-390
-120	-360	-420	-390
-120	-330	-420	-360
-120	-330	-420	-360
-120	-330	-420	-360
-120	-330	-390	-360
-120	-330	-390	-360
-120	-330	-390	-360
-90	-330	-390	-360
-90	-330	-390	-330
-90	-330	-390	-330
-90	-330	-390	-330
-90	-330	-390	-330
-90	-330	-360	-330
-90	-330	-360	-330
-90	-330	-360	-330
-90	-330	-360	-300
-90	-300	-360	-300
-90	-300	-360	-300
-60	-300	-360	-270
-60	-300	-360	-270
-60	-300	-360	-270
-60	-300	-360	-270
-60	-300	-360	-270
-60	-270	-360	-270
-60	-270	-360	-270
-60	-270	-360	-270
-60	-270	-360	-270
-60	-270	-330	-240
-60	-270	-330	-240
-60	-270	-330	-240
-60	-240	-330	-240
-60	-240	-330	-240
-60	-240	-330	-240
-60	-240	-330	-210
-30	-240	-330	-210
-30	-240	-330	-210
-30	-240	-300	-210
-30	-240	-300	-210
-30	-210	-300	-210
-30	-210	-300	-210
-30	-210	-300	-210
-30	-210	-300	-210
-30	-210	-300	-210
-30	-210	-300	-210
-30	-210	-300	-210
-30	-210	-300	-180
-30	-210	-300	-180
-30	-180	-300	-180
-30	-180	-300	-180
-30	-180	-300	-180
-30	-180	-300	-180
-30	-180	-300	-180
-30	-180	-300	-180
-30	-180	-270	-150
-30	-180	-270	-150
-30	-180	-270	-150
-30	-180	-270	-150
-30	-180	-270	-120
0	-180	-270	-120
0	-180	-270	-120
0	-180	-270	-120
0	-150	-270	-120
-780	-150	-270	-120
-780	-150	-270	-120
-750	-150	-270	-120
-750	-150	-270	-120
-720	-150	-270	-90
-720	-150	-270	-90
-720	-150	-270	-90
-690	-150	-270	-90
-690	-150	-270	-90
-660	-150	-270	-90
-660	-150	-240	-90
-660	-150	-240	-90
-660	-150	-240	-90
-660	-150	-240	-90
-660	-120	-240	-90
-660	-120	-240	-90
-630	-120	-240	-90
-630	-120	-240	-90
-630	-120	-240	-90
-630	-120	-240	-90
-630	-120	-240	-90
-630	-120	-240	-60
-630	-120	-240	-60
-630	-120	-240	-60
-600	-90	-240	-60
-600	-90	-240	-60
-600	-90	-240	-60
-600	-90	-240	-60
-600	-90	-240	-60
-570	-90	-210	-60
-570	-90	-210	-60
-570	-90	-210	-60
-570	-90	-210	-60
-570	-90	-210	-60
-570	-90	-210	-60
-570	-90	-210	-60
-570	-90	-210	-60
-570	-90	-210	-60
-570	-90	-210	-30
-570	-90	-180	-30
-570	-90	-180	-30
-570	-90	-180	-30
-570	-90	-180	-30
-540	-90	-180	-30
-540	-90	-180	-30
-540	-90	-180	-30
-540	-90	-180	-30
-540	-90	-180	-30
-510	-90	-180	-30
-510	-90	-180	-30
-510	-90	-180	-30
-510	-90	-180	-30
-510	-90	-180	-30
-510	-90	-180	-30
-510	-90	-180	-30
-510	-90	-180	-30
-510	-60	-180	-30
-510	-60	-180	-420
-480	-60	-180	-300
-480	-60	-180	-270
-480	-60	-150	-210
-480	-60	-150	-210
-480	-60	-150	-210
-480	-60	-150	-180
-480	-60	-150	-180
-480	-60	-150	-180
-450	-60	-150	-150
-450	-60	-150	-150
-450	-60	-150	-150
-450	-60	-150	-150
-450	-60	-150	-150
-450	-60	-150	-150
-450	-60	-150	-150
-450	-60	-150	-120
-420	-60	-150	-120
-420	-60	-150	-120
-420	-60	-150	-120
-420	-60	-150	-90
-420	-60	-120	-90
-420	-60	-120	-90
-420	-60	-120	-90
-420	-60	-120	-90
-420	-60	-120	-60
-390	-60	-120	-60
-390	-60	-120	-60
-390	-60	-120	-60
-390	-60	-120	-60
-390	-60	-120	-60
-390	-60	-120	-60
-390	-60	-120	-60
-390	-60	-120	-60
-390	-30	-120	-30
-390	-30	-120	-30
-360	-30	-120	-30
-360	-30	-120	-30
-360	-30	-120	-30
-360	-30	-120	-30
-360	-30	-120	-30
-360	-30	-120	0
-360	-30	-120	-780
-360	-30	-90	-720
-330	-30	-90	-660
-330	-30	-90	-660
-330	-30	-90	-630
-330	-30	-90	-600
-330	-30	-90	-570
-330	-30	-90	-540
-330	-30	-90	-540
-330	-30	-90	-510
-330	-30	-90	-510
-330	-30	-90	-510
-330	-30	-90	-510
-330	-30	-90	-480
-330	-30	-90	-480
-330	-30	-90	-480
-330	-30	-90	-450
-330	-30	-90	-450
-330	-30	-90	-450
-330	-30	-90	-450
-300	-30	-90	-450
-300	-30	-90	-450
-300	-30	-90	-450
-300	-30	-90	-420
-300	-30	-90	-420
-300	-30	-90	-420
-300	-30	-90	-420
-300	-30	-90	-420
-300	-30	-90	-420
-300	-30	-90	-420
-300	-540	-90	-420
-300	-360	-60	-390
-270	-300	-60	-390
-270	-270	-60	-390
-270	-240	-60	-390
-270	-240	-60	-390
-270	-240	-60	-390
-270	-180	-60	-360
-270	-150	-60	-360
-270	-120	-60	-360
-270	-90	-60	-360
-270	-90	-60	-360
-270	-60	-60	-360
-270	-60	-60	-360
-270	-30	-60	-360
-270	-720	-60	-360
-270	-630	-60	-360
-270	-630	-60	-330
-270	-630	-60	-330
-240	-630	-60	-330
-240	-630	-60	-330
-240	-600	-60	-300
-240	-600	-60	-300
-240	-570	-60	-300
-240	-570	-60	-300
-240	-570	-60	-270
-240	-450	-60	-270
-240	-450	-60	-240
-240	-420	-60	-240
-240	-390	-60	-240
-240	-390	-60	-240
-240	-390	-60	-240
-240	-360	-60	-240
-240	-360	-60	-240
-240	-330	-30	-210
-240	-330	-30	-210
-210	-330	-30	-210
-210	-300	-30	-180
-210	-270	-30	-180
-210	-240	-30	-180
-210	-240	-30	-180
-210	-240	-30	-180
-210	-240	-30	-180
-210	-210	-30	-180
-210	-210	-30	-180
-210	-210	-30	-180
-210	-180	-30	-150
-210	-180	-30	-150
-210	-180	-30	-150
-210	-180	-30	-150
-210	-180	-30	-150
-210	-180	-30	-150
-210	-150	-30	-150
-210	-150	-30	-150
-210	-150	-30	-150
-210	-120	-30	-150
-180	-120	-30	-120
-180	-120	-30	-120
-180	-90	-30	-120
-180	-90	-30	-120
-180	-90	-30	-120
-180	-90	-30	-120
-180	-90	0	-120
-180	-90	-570	-120
-180	-90	-480	-120
-180	-90	-420	-120
-180	-90	-390	-90
-180	-90	-330	-90
-180	-90	-300	-90
-180	-90	-300	-90
-180	-60	-300	-90
-180	-60	-270	-60
-150	-60	-270	-60
-150	-60	-180	-60
-150	-60	-150	-60
-150	-60	-120	-60
-150	-60	-90	-60
-150	-60	-90	-60
-150	-60	-60	-60
-150	-60	-60	-60
-150	-60	-60	-60
-150	-60	-60	-30
-150	-60	-60	-30
-150	-60	-60	-30
-150	-60	-60	-30
-150	-60	-60	-30
-150	-30	-60	-30
-150	-30	-30	-30
-150	-30	-30	-30
-150	-30	-30	-30
-150	-30	-30	-30
-150	-30	-30	-30
-150	-30	-30	-30
-120	-480	-690	-30
-120	-390	-660	-30
-120	-360	-600	-30
-120	-300	-570	-30
-120	-240	-570	-30
-120	-180	-570	-30
-120	-150	-540	0
-120	-150	-540	0
-120	-150	-540	0
-120	-120	-510	0
-120	-120	-510	-330
-120	-90	-510	-330
-120	-90	-480	-300
-120	-90	-450	-300
-120	-60	-420	-270
-120	-60	-420	-270
-120	-60	-420	-270
-120	-60	-420	-240
-120	-60	-390	-210
-120	-60	-390	-210
-120	-60	-390	-210
-120	-30	-390	-210
-120	-30	-360	-180
-90	-30	-360	-180
-90	-30	-360	-180
-90	-30	-360	-150
-90	-630	-360	-150
-90	-600	-360	-150
-90	-570	-360	-120
-90	-540	-360	-120
-90	-540	-330	-90
-90	-540	-330	-90
-90	-510	-330	-90
-90	-510	-330	-60
-90	-480	-330	-60
-90	-450	-300	-60
-90	-450	-300	-60
-90	-450	-270	-60
-90	-420	-270	-60
-90	-420	-270	-60
-90	-420	-270	-60
-90	-390	-270	-60
-90	-390	-270	-60
-90	-390	-240	-60
-60	-390	-240	-30
-60	-360	-240	-30
-60	-360	-240	-30
-60	-360	-240	-30
-60	-330	-240	-30
-60	-330	-240	-30
-60	-330	-210	-30
-60	-330	-210	-30
-60	-330	-210	0
-60	-300	-210	-750
-60	-300	-210	-690
-60	-270	-210	-630
-60	-270	-180	-630
-60	-240	-180	-630
-60	-240	-180	-630
-60	-210	-150	-600
-60	-210	-150	-600
-60	-210	-150	-570
-60	-210	-150	-570
-60	-210	-150	-540
-60	-210	-150	-540
-60	-210	-150	-540
-60	-180	-150	-510
-60	-180	-150	-510
-60	-180	-120	-510
-60	-180	-120	-480
-60	-180	-120	-480
-60	-180	-120	-450
-60	-180	-120	-450
-60	-180	-120	-450
-60	-180	-90	-450
-60	-150	-90	-450
-30	-150	-90	-420
-30	-150	-90	-390
-30	-150	-90	-390
-30	-120	-90	-390
-30	-120	-90	-390
-30	-120	-90	-390
-30	-120	-90	-390
-30	-120	-90	-360
-30	-120	-90	-360
-30	-120	-90	-360
-30	-120	-60	-360
-30	-90	-60	-330
-30	-90	-60	-300
-30	-90	-60	-300
-30	-90	-60	-300
-30	-90	-60	-300
-30	-90	-60	-300
-30	-90	-60	-270
-30	-90	-60	-270
-30	-90	-30	-240
-30	-90	-30	-210
-30	-90	-30	-210
-30	-90	-30	-210
-30	-90	-720	-210
-30	-60	-570	-210
-30	-60	-540	-210
-30	-60	-390	-210
0	-60	-360	-210
0	-60	-360	-180
0	-60	-330	-180
0	-60	-300	-180
0	-60	-270	-180
-630	-60	-270	-180
-630	-60	-240	-150
-600	-60	-240	-150
-600	-60	-240	-150
-540	-60	-210	-150
-540	-60	-210	-150
-510	-60	-210	-150
-510	-60	-180	-150
-510	-60	-180	-150
-450	-60	-120	-150
-450	-30	-120	-150
-420	-30	-120	-120
-390	-30	-90	-120
-390	-30	-90	-120
-390	-30	-60	-120
-390	-360	-60	-120
-360	-300	-60	-120
-360	-270	-60	-120
-360	-270	-60	-120
-330	-240	-60	-120
-330	-240	-60	-120
-330	-150	-60	-120
-300	-150	-60	-90
-300	-120	-60	-90
-300	-120	-30	-90
-300	-120	-30	-90
-300	-120	-30	-90
-270	-120	-30	-90
-270	-90	-30	-90
-270	-60	-30	-90
-270	-60	-30	-90
-270	-60	-30	-90
-270	-30	-30	-90
-240	-30	-30	-90
-240	-30	-30	-90
-240	-30	-30	-90
-210	-30	-30	-90
-210	-30	-30	-90
-210	-30	-30	-90
-210	-30	-30	-90
-210	-30	-30	-90
-210	0	-30	-90
-210	0	-30	-90
-180	0	0	-90
-180	0	0	-90
-180	0	0	-60
-180	0	0	-60
-180	0	0	-60
-180	-690	-810	-60
-180	-630	-690	-60
-180	-540	-660	-60
-180	-480	-630	-60
-120	-450	-630	-60
-120	-450	-630	-60
-120	-450	-600	-60
-120	-450	-570	-60
-120	-390	-540	-60
-90	-390	-510	-60
-90	-360	-480	-60
-90	-330	-450	-60
-90	-330	-450	-60
-90	-300	-450	-60
-90	-300	-420	-30
-90	-270	-420	-30
-90	-270	-390	-30
-90	-270	-360	-30
-90	-270	-360	-30
-90	-270	-330	-30
-90	-270	-330	-30
-90	-270	-330	-30
-60	-240	-330	0
-60	-240	-300	0
-60	-240	-300	0
-60	-240	-300	-660
-60	-210	-270	-570
-60	-210	-270	-450
-60	-210	-270	-330
-60	-210	-240	-330
-60	-210	-240	-300
-60	-180	-240	-300
-30	-180	-240	-240
-30	-180	-240	-210
-30	-180	-240	-210
-30	-180	-240	-120
-30	-180	-210	-90
-30	-180	-210	-90
-30	-150	-210	-90
-30	-150	-210	-60
-30	-150	-180	-30
-30	-150	-180	-30
-30	-150	-180	-30
0	-150	-180	-30
-840	-150	-180	-30
-810	-90	-180	-30
-780	-90	-180	-30
-750	-90	-180	-30
-750	-90	-150	-30
-750	-90	-150	0
-750	-90	-150	0
-750	-90	-150	-630
-720	-60	-150	-630
-720	-60	-150	-630
-690	-60	-150	-600
-690	-60	-150	-540
-690	-60	-120	-510
-690	-60	-120	-510
-690	-60	-120	-480
-690	-60	-90	-480
-690	-60	-90	-450
-660	-30	-90	-450
-660	-30	-90	-450
-660	-30	-90	-450
-660	-30	-90	-450
-660	-30	-90	-450
-630	-30	-90	-420
-630	-30	-90	-390
-630	-30	-90	-390
-630	-30	-90	-390
-600	-30	-90	-390
-600	-30	-90	-390
-570	-30	-60	-390
-570	-30	-60	-390
-570	-30	-60	-360
-570	-30	-60	-360
-570	-30	-60	-360
-540	-30	-60	-330
-540	-30	-60	-330
-540	-30	-60	-330
-510	-30	-60	-330
-510	0	-60	-330
-510	0	-60	-300
-510	0	-60	-240
-510	0	-60	-240
-510	0	-60	-240
-480		-30	-240
-480		-30	-240
-480		-30	-240
-480		-30	-210
-480		-30	-210
-480		-30	-210
-480		-30	-180
-480		-30	-180
-450		-30	-180
-450		-30	-180
-450		-30	-150
-450		-30	-150
-450		-30	-150
-450		-30	-150
-450		-30	-120
-420		-30	-120
-420		-30	-120
-420		-30	-120
-420		-30	-120
-420		-30	-120
-390		-30	-120
-390		-30	-120
-390		-30	-120
-390		-30	-120
-390		-30	-120
-390		0	-90
-360		0	-90
-360		0	-90
-360		-360	-90
-360		-360	-90
-360		-360	-90
-330		-360	-90
-330		-270	-90
-330		-240	-90
-330		-210	-90
-330		-180	-90
-330		-180	-90
-330		-150	-90
-330		-120	-90
-330		-90	-90
-330		-90	-60
-330		-90	-60
-300		-90	-60
-300		-60	-60
-300		-60	-60
-300		-60	-60
-300		-60	-60
-300		-30	-60
-300		-30	-60
-300		-30	-60
-300		-30	-60
-270		-30	-60
-270		0	-60
-270		-780	-60
-270		-540	-60
-270		-540	-60
-270		-540	-30
-270		-510	-30
-270		-480	-30
-270		-480	-30
-270		-480	-30
-240		-480	-30
-240		-420	-30
-210		-420	-30
-210		-420	-30
-210		-390	-30
-210		-360	-30
-210		-360	-30
-210		-360	-30
-210		-360	-30
-210		-360	-30
-210		-360	-30
-180		-300	-30
-180		-270	0
-180		-240	0
-180		-240	-720
-180		-240	-630
-180		-240	-390
-180		-240	-270
-180		-210	-240
-180		-210	-150
-180		-210	-150
-180		-210	-120
-180		-180	-120
-180		-180	-120
-180		-180	-90
-150		-180	-60
-150		-180	-60
-150		-150	-60
-150		-150	-60
-150		-150	-60
-150		-120	-60
-150		-120	-60
-150		-120	-60
-150		-120	-60
-150		-120	-60
-150		-120	-60
-150		-120	-60
-150		-120	-30
-150		-120	-30
-150		-120	-30
-150		-120	0
-120		-90	0
-120		-90	-840
-120		-90	-780
-120		-90	-780
-120		-90	-720
-120		-60	-720
-120		-60	-690
-120		-60	-630
-120		-60	-570
-120		-30	-570
-120		-30	-570
-120		-30	-570
-120		-30	-540
-120		-30	-510
-120		-30	-510
-120		-30	-510
-120		-30	-450
-120		-30	-450
-90			-420
-90			-420
-90			-390
-90			-390
-90			-360
-90			-360
-90			-330
-90			-330
-90			-330
-90			-300
-90			-300
-90			-270
-90			-270
-90			-240
-90			-210
-60			-210
-60			-210
-60			-210
-60			-210
-60			-180
-60			-180
-60			-180
-60			-180
-60			-150
-60			-150
-60			-150
-60			-150
-60			-120
-60			-120
-30			-120
-30			-90
-30			-90
-30			-90
-30			-90
-30			-90
-30			-90
-30			-90
-30			-90
-30			-90
-30			-90
-30			-60
-30			-60
-30			-60
-30			-60
-30			-60
-30			-60
-30			-60
-30			-30
-30			-30
-690			-30
-420			-30
-390			-30
-390			-30
-390			-30
-360			-30
-330			-30
-300			-30
-270			-30
-270			0
-270
-240
-240
-180
-180
-180
-150
-90
-90
-90
-60
-60
-60
-60
-60
-30
-30
-30
-30
-30
-30
-30
0
-720
-690
-630
-630
-600
-600
-570
-570
-540
-540
-510
-480
-480
-480
-450
-450
-450
-450
-420
-420
-420
-390
-390
-390
-390
-390
-360
-360
-360
-360
-330
-300
-300
-300
-300
-270
-270
-270
-240
-240
-240
-240
-240
-240
-240
-210
-210
-210
-210
-210
-210
-180
-180
-150
-150
-150
-150
-150
-120
-120
-120
-120
-90
-90
-90
-90
-90
-90
-90
-90
-90
-60
-60
-60
-60
-30
-30
-30
-30
-30
-30
-30
-30
-30
-30
-30
-30
-30
-30
-600
-570
-420
-420
-360
-360
-360
-360
-300
-300
-270
-270
-240
-240
-240
-240
-240
-210
-210
-210
-180
-180
-180
-150
-150
-150
-120
-120
-90
-90
-90
-90
-90
-60
-60
-30
-30
-30
-30
-30
-30
-30
-30
-30
-30
0
-870
-840
-810
-810
-720
-690
-660
-510
-480
-450
-450
-450
-420
-420
-420
-390
-390
-390
-390
-360
-360
-360
-360
-330
-330
-330
-330
-300
-300
-270
-270
-270
-240
-240
-210
-210
-210
-210
-210
-210
-180
-180
-180
-180
-180
-180
-150
-150
-150
-150
-150
-150
-120
-120
-120
-120
-120
-120
-120
-120
-120
-120
-120
-120
-90
-90
-90
-90
-90
-90
-90
-90
-60
-60
-60
-60
-60
-60
-60
-30
-30
-30
-30
-30
-30
-30
0
0
-450
-450
-450
-390
-390
-360
-360
-330
-330
-330
-300
-300
-300
-270
-270
-210
-210
-180
-180
-180
-150
-120
-120
-120
-120
-120
-120
-120
-120
-90
-60
-60
-60
-60
-60
-30
-30
-30
-30
-30
-30
-30
-30
-30
-30
-30
-810
-750
-750
-690
-690
-660
-630
-630
-630
-600
-600
-600
-600
-540
-540
-510
-510
-480
-480
-450
-450
-450
-450
-450
-450
-420
-390
-390
-360
-300
-300
-300
-300
-300
-270
-270
-270
-270
-270
-270
-240
-240
-240
-240
-240
-240
-240
-240
-240
-240
-210
-210
-210
-210
-180
-180
-180
-180
-180
-180
-180
-150
-150
-150
-120
-120
-120
-90
-90
-90
-90
-90
-90
-90
-90
-90
-90
-90
-90
-90
-90
-90
-90
-60
-60
-60
-60
-60
-60
-60
-30
-30
-30
-30
-30
-30
-30
-30
-30
-30
-30
-30
