# Supplementary material for: Ezrin, radixin, and moesin are dispensable for macrophage migration and cellular cortex mechanics
Source: EMBO J. 2024 Jul 18;43(21):4. doi: 10.1038/s44318-024-00173-7 (PMC11535515; doi:10.1038/s44318-024-00173-7)
Supplement: Supplementary file 21 — Source data Fig. 3 [file 44318_2024_173_MOESM21_ESM.zip › Figure 3_TKO 3D/3D Matrigel/3D %Migration Matrigel.xlsx]

## Sheet: TKO_%mig3D_Matrigel
	n1			n2			n3
WT	64	69	62	58	60		61	43	62
TKO #5	59	61		61	63		58	53
TKO #6	58	61		54	52		54	52
TKO #7	67	65		57	67	52	58	55
