# Supplementary material for: Ezrin, radixin, and moesin are dispensable for macrophage migration and cellular cortex mechanics
Source: EMBO J. 2024 Jul 18;43(21):4. doi: 10.1038/s44318-024-00173-7 (PMC11535515; doi:10.1038/s44318-024-00173-7)
Supplement: Supplementary file 21 — Source data Fig. 3 [file 44318_2024_173_MOESM21_ESM.zip › Figure 3_TKO 3D/3G ruffle retraction speed/3G Ruffle retraction speed.xlsx]

## Sheet: 3H Ruffle retraction speed
LUC	tKO		Ruffle retraction speed in µm/min
1.75919	4.85
	1.80969
	2.15825
2.97838
3.09938	0.980446
1.54017	2.75887
2.42783	4.19525
7.09874	4.77799
3.40147	3.99944
1.79452
2.2072	2.42505
3.38806
	1.80949
	2.29774
	4.71669
	2.13943
	1.77568
	4.30767
	3.21409
	3.21962
6.5052	3.06343
6.156
3.62571	4.4925
2.931	5.75175
6.996	3.24375
	3.01425
	6.978
3.146	3.27943
6.447	5.73857
	3.8772
3.26775
3.177
5.046	1.966
4.0692
3.48686	3.366
	4.1925
3.48545	4.287
3.413	5.1336
	1.75286
3.62657	4.752
6.609
	2.08457
