# Supplementary material for: Ezrin, radixin, and moesin are dispensable for macrophage migration and cellular cortex mechanics
Source: EMBO J. 2024 Jul 18;43(21):4. doi: 10.1038/s44318-024-00173-7 (PMC11535515; doi:10.1038/s44318-024-00173-7)
Supplement: Supplementary file 21 — Source data Fig. 3 [file 44318_2024_173_MOESM21_ESM.zip › Figure 3_TKO 3D/3B Collagen/3B %migration Collagen.xlsx]

## Sheet: 3D %migration Collagen
	n1			n2			n3
WT	61	60	61	58	67	55	52	47	49
TKO #5	61	55	63		50	51	44	47	42
TKO #6	62	68	64	51	52		48	62	50
TKO #7	72	65	65	54	61	51	50	60	55
