# Supplementary material for: Ezrin, radixin, and moesin are dispensable for macrophage migration and cellular cortex mechanics
Source: EMBO J. 2024 Jul 18;43(21):4. doi: 10.1038/s44318-024-00173-7 (PMC11535515; doi:10.1038/s44318-024-00173-7)
Supplement: Supplementary file 21 — Source data Fig. 3 [file 44318_2024_173_MOESM21_ESM.zip › Figure 3_TKO 3D/3B Collagen/3B Distance Collagen.xlsx]

## Sheet: 2023_TKO_Distance_IN_Collagen
All migration distance data from 3 experiments in µm					Median per experiments in µm
WT	TKO #5	TKO #6	TKO #7			WT	TKO #5	TKO #6	TKO #7
-330	-480	-480	-360		n1	-60	-90	-90	-90
-330	-360	-450	-330		n2	-66.9	-89.2	-111.5	-89.2
-330	-360	-450	-330		n3	-90	-90	-60	-90
-300	-300	-390	-330
-270	-300	-390	-300
-240	-240	-360	-270
-240	-240	-360	-270
-210	-210	-360	-270
-210	-210	-360	-270
-180	-210	-330	-240
-180	-210	-330	-210
-180	-180	-330	-210
-150	-180	-300	-210
-150	-180	-300	-210
-150	-180	-270	-210
-150	-180	-240	-180
-150	-180	-240	-180
-150	-180	-240	-180
-150	-180	-210	-180
-120	-180	-210	-180
-120	-150	-210	-180
-120	-150	-210	-180
-120	-150	-210	-180
-120	-150	-210	-150
-120	-150	-210	-150
-120	-150	-210	-150
-120	-150	-180	-150
-90	-150	-180	-150
-90	-150	-180	-150
-90	-150	-180	-150
-90	-150	-180	-150
-90	-150	-180	-150
-90	-150	-180	-150
-90	-120	-180	-150
-90	-120	-180	-120
-90	-120	-150	-120
-90	-120	-150	-120
-90	-120	-150	-120
-90	-120	-150	-120
-90	-120	-150	-120
-90	-120	-150	-120
-90	-120	-150	-120
-60	-120	-150	-120
-60	-90	-120	-120
-60	-90	-120	-120
-60	-90	-120	-120
-60	-90	-120	-120
-60	-90	-120	-90
-60	-90	-120	-90
-60	-90	-120	-90
-60	-90	-120	-90
-60	-90	-120	-90
-60	-90	-120	-90
-60	-60	-120	-90
-60	-60	-120	-90
-60	-60	-120	-90
-60	-60	-120	-90
-60	-60	-120	-90
-60	-60	-120	-90
-60	-60	-120	-90
-60	-60	-90	-90
-60	-60	-90	-90
-60	-60	-90	-90
-60	-60	-90	-90
-60	-60	-90	-90
-60	-60	-90	-60
-60	-60	-90	-60
-60	-60	-90	-60
-30	-60	-90	-60
-30	-60	-90	-60
-30	-60	-90	-60
-30	-60	-90	-60
-30	-60	-90	-60
-30	-60	-90	-60
-30	-60	-90	-60
-30	-60	-90	-60
-30	-60	-90	-60
-30	-60	-90	-60
-30	-60	-90	-60
-30	-30	-90	-60
-30	-30	-90	-60
-30	-30	-90	-60
-30	-30	-90	-60
-660	-30	-90	-60
-330	-30	-60	-60
-270	-30	-60	-60
-270	-30	-60	-60
-180	-30	-60	-60
-180	-30	-60	-30
-150	-30	-60	-30
-120	-30	-60	-30
-90	-30	-60	-30
-90	-30	-60	-30
-90	-30	-60	-30
-90	-30	-60	-30
-90	-30	-60	-30
-60	-30	-30	-30
-60	-30	-30	-30
-60	0	-30	-30
-60	0	-30	-30
-30	0	-30	-30
-30	0	-30	-30
-30	0	-30	-30
-30	-480	-30	0
-450	-300	-30	0
-390	-240	-30	0
-240	-240	-30	-480
-240	-240	-30	-390
-210	-240	-30	-360
-180	-90	-30	-270
-180	-90	-30	-270
-150	-90	-30	-240
-120	-90	-30	-210
-120	-60	-30	-120
-90	-60	-30	-120
-90	-60	-30	-120
-90	-60	-30	-120
-90	-30	-30	-90
-90	-30	-30	-60
-60	-30	-30	-30
-60	-30	-30	-30
-60	0	-30	-30
-60	-270	-30	-30
-60	-270	-30	-30
-60	-270	-30	-540
-60	-240	-30	-450
-60	-180	-30	-450
-60	-180	-30	-420
-60	-180	-30	-390
-60	-180	-30	-390
-60	-180	-30	-390
-30	-180	-30	-390
-30	-180	-30	-390
-30	-180	0	-330
-30	-180	0	-330
-30	-150	0	-330
-30	-150	-210	-330
-30	-150	-180	-300
-30	-150	-150	-300
-30	-150	-150	-300
-30	-150	-150	-300
-30	-120	-120	-300
-30	-120	-90	-300
-30	-120	-90	-270
-30	-120	-60	-270
-30	-120	-60	-240
-30	-120	-60	-240
-30	-120	-60	-240
-30	-120	-60	-210
-30	-120	-60	-210
-30	-90	-60	-210
-30	-90	-30	-210
0	-90	-30	-210
-300	-90	-30	-210
-240	-90	-30	-210
-210	-90	-30	-210
-210	-90	-30	-210
-180	-90	-30	-210
-150	-90	-30	-210
-30	-90	-30	-210
-30	-90	-30	-180
-30	-90	-30	-180
-30	-90	0	-180
0	-90	0	-180
-480	-90	0	-180
-360	-90	0	-150
-330	-60	0	-150
-300	-60	0	-150
-300	-60	0	-150
-270	-60	-540	-150
-270	-60	-480	-150
-270	-60	-390	-150
-240	-60	-330	-150
-240	-60	-330	-150
-210	-60	-330	-150
-210	-60	-300	-150
-210	-60	-300	-150
-180	-60	-300	-150
-180	-60	-300	-150
-180	-60	-270	-150
-180	-60	-270	-150
-180	-60	-270	-150
-180	-60	-270	-120
-180	-60	-240	-120
-180	-60	-240	-120
-150	-60	-240	-120
-90	-60	-240	-120
-90	-60	-240	-120
-90	-60	-210	-120
-90	-60	-210	-120
-90	-60	-210	-120
-90	-60	-210	-120
-90	-60	-180	-120
-90	-60	-180	-120
-90	-30	-180	-120
-90	-30	-180	-120
-60	-30	-180	-120
-60	-30	-180	-120
-60	-30	-180	-120
-60	-30	-180	-120
-60	-30	-180	-120
-60	-30	-180	-120
-60	-30	-180	-120
-60	-30	-180	-90
-60	-30	-180	-90
-60	-30	-150	-90
-60	-360	-150	-90
-60	-150	-150	-90
-60	-150	-150	-90
-60	-120	-150	-90
-60	-90	-150	-90
-30	-60	-150	-90
-30	-60	-150	-90
-30	-30	-150	-90
-30	-30	-150	-90
-30	-669	-150	-90
-30	-602	-150	-90
-30	-558	-150	-90
-30	-558	-120	-90
-30	-513	-120	-90
-30	-491	-120	-90
-30	-468	-120	-90
-30	-446	-120	-90
-30	-401	-120	-90
-30	-379	-120	-90
-30	-357	-120	-90
-30	-335	-120	-90
-30	-312	-120	-90
-270	-268	-120	-90
-240	-268	-120	-60
-210	-268	-120	-60
-210	-268	-120	-60
-150	-245	-120	-60
-90	-245	-120	-60
-90	-223	-120	-60
-60	-201	-120	-60
-60	-201	-120	-60
-60	-201	-120	-60
-60	-201	-120	-60
-60	-201	-120	-60
-60	-201	-120	-60
-30	-201	-120	-60
-30	-178	-120	-60
-30	-178	-90	-60
-602	-178	-90	-60
-580	-178	-90	-60
-446	-178	-90	-60
-424	-156	-90	-60
-357	-156	-90	-60
-357	-156	-90	-60
-357	-156	-90	-60
-357	-134	-90	-60
-335	-134	-90	-60
-312	-134	-90	-60
-312	-134	-90	-60
-268	-134	-90	-60
-268	-112	-90	-60
-268	-112	-90	-60
-245	-112	-90	-60
-245	-112	-60	-60
-223	-112	-60	-60
-201	-112	-60	-60
-201	-112	-60	-60
-178	-89	-60	-60
-178	-89	-60	-30
-178	-89	-60	-30
-178	-89	-60	-30
-178	-89	-60	-30
-156	-89	-60	-30
-156	-67	-60	-30
-134	-67	-60	-30
-112	-67	-60	-30
-112	-67	-60	-30
-112	-67	-60	-30
-112	-67	-60	-30
-112	-67	-60	-30
-112	-67	-60	-30
-89	-67	-60	-30
-89	-67	-60	-30
-89	-67	-60	-30
-89	-67	-60	-30
-89	-67	-60	-30
-89	-67	-60	-30
-89	-67	-60	-150
-89	-67	-60	-120
-89	-45	-60	-120
-89	-45	-60	-90
-89	-45	-60	-90
-89	-45	-60	-30
-67	-45	-60	-30
-67	-45	-60	-30
-67	-45	-60	-30
-67	-45	-60	-30
-67	-45	-60	-30
-67	-45	-60	-30
-67	-45	-60	-570
-67	-22	-60	-480
-67	-22	-60	-390
-67	-22	-30	-360
-67	-22	-30	-330
-67	-22	-30	-330
-45	-22	-30	-330
-45	-22	-30	-330
-45	-22	-30	-330
-45	-22	-30	-330
-45	-22	-30	-330
-45	-22	-30	-300
-45	-22	-30	-300
-45	-22	-30	-300
-45	-22	-30	-300
-45	-22	-60	-300
-45	-22	-60	-270
-45	-22	-390	-270
-45	-22	-330	-270
-45	-22	-330	-270
-45	-22	-300	-240
-45	-22	-300	-240
-45	-22	-300	-240
-45	-22	-300	-240
-45	-22	-300	-210
-45	-22	-270	-210
-45	-825	-270	-210
-45	-758	-270	-210
-45	-624	-240	-210
-45	-624	-240	-210
-45	-535	-240	-180
-45	-468	-210	-180
-45	-446	-210	-180
-22	-424	-180	-180
-22	-424	-180	-180
-22	-401	-180	-180
-22	-379	-180	-180
-22	-335	-180	-150
-22	-335	-180	-150
-22	-312	-180	-150
-22	-290	-180	-150
-22	-290	-180	-150
-22	-290	-180	-150
-22	-290	-180	-150
-22	-268	-180	-150
-22	-268	-180	-150
-22	-268	-150	-120
-22	-268	-150	-120
-357	-245	-150	-120
-134	-245	-150	-120
-67	-223	-150	-120
-714	-223	-150	-120
-491	-201	-150	-120
-424	-178	-150	-120
-424	-156	-150	-120
-379	-156	-120	-120
-312	-134	-120	-120
-290	-134	-120	-120
-223	-134	-120	-120
-201	-134	-120	-120
-201	-134	-120	-120
-178	-134	-120	-120
-178	-134	-120	-120
-178	-112	-120	-120
-134	-112	-90	-90
-134	-112	-90	-90
-112	-112	-90	-90
-112	-112	-90	-90
-112	-112	-90	-90
-112	-112	-90	-90
-89	-112	-90	-90
-89	-89	-90	-90
-89	-89	-90	-90
-89	-89	-90	-90
-89	-89	-90	-90
-89	-89	-90	-90
-89	-89	-90	-90
-67	-89	-90	-90
-67	-89	-90	-60
-67	-89	-60	-60
-67	-67	-60	-60
-67	-67	-60	-60
-67	-67	-60	-60
-67	-67	-60	-60
-67	-67	-60	-60
-67	-67	-60	-60
-45	-67	-60	-60
-45	-67	-60	-60
-45	-67	-60	-60
-45	-67	-30	-60
-45	-67	-30	-60
-45	-45	-30	-60
-45	-45	-30	-60
-45	-45	-30	-60
-45	-45	-30	-60
-45	-45	-30	-60
-45	-45	-120	-60
-45	-45	-90	-60
-45	-45	-90	-60
-45	-45	-60	-60
-45	-45	-60	-60
-45	-45	-60	-60
-45	-45	-60	-60
-22	-45	-30	-60
-22	-45	-30	-60
-22	-22	-30	-60
-22	-22	-602	-60
-22	-357	-513	-60
-491	-290	-468	-60
-468	-290	-446	-60
-357	-201	-379	-60
-290	-178	-379	-60
-223	-178	-335	-60
-201	-134	-312	-60
-201	-112	-290	-60
-201	-89	-268	-30
-201	-89	-268	-150
-178	-89	-268	-150
-178	-67	-268	-90
-156	-67	-223	-90
-134	-67	-223	-60
-134	-45	-223	-60
-134	-45	-201	-60
-134	-981	-201	-60
-134	-691	-201	-60
-112	-647	-201	-60
-112	-535	-201	-30
-112	-468	-201	-580
-112	-424	-201	-446
-89	-379	-201	-401
-89	-357	-201	-379
-89	-357	-201	-379
-89	-357	-178	-379
-89	-335	-156	-357
-89	-335	-156	-335
-67	-335	-134	-335
-67	-335	-134	-312
-67	-312	-134	-312
-67	-268	-134	-290
-67	-245	-134	-290
-67	-245	-134	-290
-45	-245	-134	-290
-45	-223	-112	-268
-45	-223	-112	-268
-45	-223	-112	-268
-45	-201	-112	-268
-45	-201	-112	-268
-45	-201	-112	-268
-45	-178	-89	-245
-22	-178	-89	-245
-22	-178	-89	-245
-22	-178	-89	-223
-22	-178	-89	-223
-22	-178	-89	-223
-22	-178	-67	-201
-22	-178	-67	-201
-22	-178	-67	-201
-600	-178	-67	-201
-450	-156	-67	-178
-420	-156	-67	-178
-390	-156	-67	-178
-300	-156	-67	-156
-270	-156	-67	-156
-270	-156	-67	-156
-240	-156	-67	-156
-240	-134	-67	-156
-240	-134	-67	-156
-210	-134	-67	-156
-210	-134	-45	-156
-210	-134	-45	-156
-210	-134	-45	-156
-210	-134	-45	-156
-210	-112	-45	-112
-210	-112	-45	-112
-180	-112	-45	-112
-180	-112	-45	-112
-150	-112	-45	-112
-150	-89	-22	-112
-150	-89	-22	-112
-150	-89	-22	-112
-150	-89	-22	-112
-150	-89	-22	-112
-150	-89	-22	-89
-150	-89	-22	-89
-120	-89	-22	-89
-120	-89	-112	-89
-120	-89	-45	-89
-120	-89	-45	-89
-90	-89	-45	-89
-90	-89	-446	-89
-90	-89	-446	-89
-90	-67	-446	-89
-90	-67	-379	-89
-90	-67	-379	-89
-90	-67	-379	-67
-90	-67	-335	-67
-90	-45	-312	-67
-90	-45	-312	-67
-90	-45	-312	-67
-90	-45	-290	-67
-90	-45	-290	-45
-60	-45	-268	-45
-60	-45	-268	-45
-60	-45	-245	-45
-60	-45	-245	-45
-60	-45	-245	-45
-60	-45	-245	-45
-60	-45	-245	-45
-60	-45	-245	-45
-60	-45	-245	-45
-60	-45	-245	-45
-60	-45	-223	-45
-60	-22	-223	-45
-60	-22	-223	-45
-60	-22	-223	-45
-60	-22	-201	-45
-60	-22	-201	-22
-60	-22	-178	-22
-30	-22	-178	-22
-30	-22	-178	-22
-30	-22	-178	-22
-30	-22	-178	-22
-30	-22	-178	-22
-30	-22	-178	-22
-30	-22	-178	-22
-30	-22	-178	-22
-30	-22	-178	-22
-30	-22	-156	-22
-30	-22	-156	-22
-30	-22	-156	-22
-30	-22	-156	-22
-30	-22	-156	-22
-30	-22	-156	-22
-30	-22	-156	-22
-30	0	-156	-22
-30	0	-156	-22
-30	0	-156	-22
-30	-781	-156	0
-30	-758	-156	0
-690	-491	-134	0
-450	-335	-134	-535
-300	-268	-134	-446
-90	-223	-134	-424
-60	-201	-134	-290
-60	-201	-134	-290
-60	-178	-112	-223
-30	-156	-112	-201
-750	-156	-112	-178
-690	-112	-112	-156
-660	-112	-112	-156
-540	-112	-112	-134
-480	-67	-112	-134
-480	-67	-112	-134
-420	-45	-112	-112
-360	-45	-112	-89
-330	-45	-112	-89
-330	-45	-112	-89
-300	-45	-112	-89
-270	-22	-112	-89
-270	-840	-112	-67
-240	-600	-89	-67
-240	-510	-89	-67
-240	-480	-89	-67
-210	-480	-89	-45
-210	-480	-89	-45
-210	-480	-89	-45
-210	-480	-89	-45
-210	-420	-89	-45
-210	-420	-89	-45
-210	-390	-89	-45
-180	-390	-89	-22
-180	-390	-89	-22
-180	-390	-67	-22
-180	-390	-67	-22
-180	-330	-67	-22
-180	-330	-67	-647
-180	-300	-67	-602
-150	-300	-67	-580
-150	-300	-67	-491
-150	-270	-67	-491
-150	-270	-67	-468
-150	-240	-67	-401
-150	-240	-67	-401
-150	-240	-67	-379
-150	-240	-67	-379
-150	-240	-67	-379
-150	-210	-67	-357
-120	-210	-67	-290
-120	-210	-67	-290
-120	-210	-67	-290
-120	-210	-45	-268
-120	-210	-45	-268
-90	-210	-45	-268
-90	-210	-45	-245
-90	-210	-45	-245
-90	-210	-45	-245
-90	-210	-45	-245
-60	-180	-45	-245
-60	-180	-45	-245
-60	-180	-45	-223
-60	-180	-45	-223
-60	-180	-45	-223
-60	-180	-45	-223
-60	-150	-45	-223
-60	-150	-45	-223
-60	-150	-45	-223
-60	-150	-45	-223
-60	-150	-45	-201
-60	-150	-45	-201
-60	-150	-45	-201
-60	-150	-45	-201
-60	-150	-45	-201
-60	-150	-22	-201
-60	-150	-22	-201
-60	-150	-22	-156
-60	-150	-22	-156
-60	-120	-22	-156
-30	-120	-22	-156
-30	-120	-22	-156
-30	-120	-22	-156
-30	-120	-22	-156
-30	-120	-22	-156
-30	-120	-22	-156
-30	-120	-22	-134
-30	-120	-22	-134
-30	-120	-22	-134
-30	-120	-22	-134
-30	-120	-22	-134
-30	-120	-22	-134
-30	-90	-22	-134
-30	-90	-22	-134
-30	-90	-22	-134
-30	-90	-22	-134
-30	-90	-22	-134
-30	-90	-22	-134
-30	-90	-22	-134
-30	-90	-22	-134
-30	-90	-312	-134
-30	-90	-201	-134
-30	-90	-134	-112
-30	-60	-134	-112
-30	-60	-134	-112
-30	-60	-112	-112
-30	-60	-112	-112
-30	-60	-67	-112
-30	-60	-45	-112
0	-60	-758	-112
0	-60	-714	-112
0	-60	-580	-112
-360	-60	-558	-112
-300	-60	-513	-89
-300	-60	-468	-89
-180	-60	-468	-89
-120	-60	-446	-89
-720	-60	-446	-89
-720	-60	-424	-89
-600	-60	-357	-89
-540	-60	-335	-89
-540	-60	-312	-89
-510	-60	-312	-89
-450	-60	-312	-89
-390	-60	-312	-89
-390	-60	-312	-89
-390	-60	-312	-89
-360	-60	-312	-89
-360	-60	-290	-67
-330	-30	-290	-67
-270	-30	-290	-67
-240	-30	-268	-67
-240	-30	-268	-67
-240	-30	-268	-67
-240	-30	-245	-67
-240	-30	-245	-67
-240	-30	-245	-67
-240	0	-245	-67
-240	-360	-223	-67
-240	-330	-223	-67
-210	-150	-223	-67
-210	-150	-223	-67
-210	-120	-223	-67
-210	-60	-201	-67
-210	-540	-201	-67
-210	-510	-201	-67
-210	-480	-201	-67
-210	-480	-201	-67
-210	-480	-201	-67
-210	-450	-201	-67
-180	-390	-201	-67
-180	-390	-201	-67
-180	-360	-178	-67
-180	-330	-178	-67
-180	-330	-178	-67
-180	-300	-156	-67
-180	-300	-156	-67
-180	-300	-156	-67
-150	-300	-156	-67
-150	-240	-156	-67
-150	-240	-134	-67
-150	-240	-134	-67
-150	-240	-134	-67
-150	-240	-134	-67
-150	-210	-134	-67
-150	-210	-134	-67
-150	-210	-134	-67
-150	-210	-134	-67
-120	-210	-134	-45
-120	-210	-134	-45
-120	-180	-134	-45
-120	-180	-134	-45
-120	-180	-134	-45
-120	-180	-134	-45
-120	-150	-134	-45
-120	-150	-134	-45
-120	-150	-134	-45
-120	-150	-134	-45
-120	-150	-112	-45
-120	-150	-112	-45
-120	-120	-112	-45
-90	-120	-112	-45
-90	-120	-112	-45
-90	-120	-112	-45
-90	-120	-89	-45
-90	-120	-89	-45
-90	-120	-89	-45
-90	-120	-89	-45
-90	-120	-89	-45
-90	-120	-89	-45
-90	-120	-89	-45
-90	-120	-89	-45
-90	-120	-89	-45
-90	-120	-89	-45
-90	-120	-89	-22
-90	-120	-89	-22
-90	-90	-89	-22
-90	-90	-89	-22
-90	-90	-89	-22
-90	-90	-89	-22
-90	-90	-89	-22
-60	-90	-89	-22
-60	-90	-67	-22
-60	-90	-67	-22
-60	-90	-67	-22
-60	-90	-67	-22
-60	-90	-67	-22
-60	-90	-67	-22
-60	-90	-67	-22
-60	-60	-67	-22
-60	-60	-45	-22
-60	-60	-45	-22
-60	-60	-45	-22
-60	-60	-45	-22
-60	-60	-45	-22
-60	-60	-45	-22
-60	-60	-45	-22
-60	-60	-45	-22
-60	-60	-45	-22
-60	-60	-45	-22
-60	-60	-45	-22
-60	-60	-45	-22
-60	-60	-45	-22
-30	-60	-45	-22
-30	-60	-45	-22
-30	-60	-45	0
-30	-60	-45	0
-30	-60	-45	-647
-30	-60	-45	-335
-30	-60	-45	-312
-30	-60	-45	-290
-30	-60	-22	-290
-30	-60	-22	-268
-30	-60	-22	-245
-30	-60	-22	-223
-30	-60	-22	-201
-30	-60	-22	-201
-30	-60	-223	-178
-30	-60	-223	-178
-30	-60	-223	-156
-30	-60	-223	-156
0	-60	-223	-134
0	-30	-223	-67
0	-30	-156	-45
0	-30	-134	-45
0	-30	-89	-45
0	-30	-89	-45
0	-30	-67	-22
0	-30	-67	-22
0	-30	-45	-22
-150	-30	-45	-22
-90	-30	-750	0
-90	-30	-390	-602
-90	-30	-390	-468
-60	-30	-330	-468
-60	-30	-330	-424
-30	-30	-240	-424
-30	-30	-240	-424
-30	-30	-240	-268
0	-30	-180	-201
	-30	-180	-201
	-30	-180	-201
	-30	-150	-201
	-30	-150	-201
	-30	-150	-201
	-30	-150	-201
	-30	-150	-201
	-30	-150	-201
	-30	-120	-178
	-30	-120	-178
	-30	-120	-178
	-30	-90	-178
	-30	-90	-178
	-30	-90	-156
	-30	-90	-156
	-30	-90	-156
	-30	-90	-134
	-30	-90	-134
	-30	-90	-134
	-30	-90	-134
	-30	-60	-134
	-30	-60	-134
	-30	-60	-112
	-30	-60	-112
	-120	-60	-112
	-120	-60	-112
	-60	-60	-112
	-30	-60	-112
	-30	-60	-112
		-60	-112
		-60	-89
		-60	-89
		-60	-89
		-60	-89
		-60	-67
		-60	-67
		-60	-67
		-60	-67
		-60	-67
		-60	-67
		-60	-67
		-60	-67
		-30	-45
		-30	-45
		-30	-45
		-30	-45
		-30	-45
		-30	-45
		-30	-45
		-30	-45
		-30	-45
		-30	-45
		-30	-45
		-30	-45
		-30	-45
		-30	-45
		-30	-45
		-30	-22
		-30	-22
		-30	-22
		-30	-22
		-30	-22
		-30	-22
		-30	-22
		-30	-22
		-30	0
		-30	-513
		-30	-513
		-330	-357
		-300	-312
		-270	-268
		-270	-268
		-60	-245
		-60	-245
		-30	-201
		-450	-178
		-420	-178
		-360	-67
		-330	-67
		-330	-67
		-330	-67
		-300	-67
		-300	-45
		-300	-45
		-240	-22
		-210	-570
		-210	-480
		-180	-450
		-180	-450
		-180	-390
		-180	-390
		-180	-390
		-180	-390
		-180	-390
		-150	-390
		-150	-360
		-150	-360
		-150	-330
		-150	-300
		-150	-300
		-150	-300
		-120	-270
		-120	-270
		-120	-270
		-120	-240
		-120	-240
		-120	-240
		-120	-240
		-90	-240
		-90	-240
		-90	-240
		-90	-240
		-90	-240
		-90	-210
		-90	-180
		-90	-180
		-90	-180
		-90	-180
		-90	-180
		-90	-180
		-90	-180
		-60	-180
		-60	-180
		-60	-180
		-60	-180
		-60	-180
		-60	-150
		-60	-150
		-60	-150
		-60	-150
		-60	-150
		-60	-150
		-30	-150
		-30	-150
		-30	-150
		-30	-150
		-30	-150
		-30	-150
		-30	-150
		-30	-150
		-30	-150
		-30	-150
		-30	-120
		-30	-120
		-30	-120
		-30	-120
		-30	-120
		-30	-120
		-30	-120
		-30	-120
		-30	-120
		-30	-120
		0	-120
		0	-120
		-300	-120
		-300	-120
		-210	-120
		-150	-120
		-120	-120
		-90	-120
		-60	-120
		-30	-120
			-90
			-90
			-90
			-90
			-90
			-90
			-90
			-90
			-90
			-90
			-90
			-90
			-90
			-90
			-90
			-90
			-90
			-90
			-90
			-90
			-90
			-90
			-90
			-90
			-90
			-90
			-90
			-60
			-60
			-60
			-60
			-60
			-60
			-60
			-60
			-60
			-60
			-60
			-60
			-60
			-60
			-60
			-60
			-60
			-60
			-60
			-60
			-60
			-60
			-60
			-60
			-60
			-60
			-60
			-60
			-60
			-60
			-60
			-60
			-60
			-60
			-60
			-60
			-60
			-60
			-60
			-60
			-60
			-60
			-60
			-30
			-30
			-30
			-30
			-30
			-30
			-30
			-30
			-30
			-30
			-30
			-30
			-30
			-30
			-30
			-30
			-30
			-30
			-30
			-30
			-30
			-30
			-30
			-30
			-30
			-30
			-30
			-30
			-30
			-30
			-30
			-30
			-30
			-30
			-30
			-600
			-540
			-300
			-270
			-270
			-270
			-120
			-30
			-630
			-540
			-450
			-450
			-420
			-360
			-360
			-330
			-300
			-300
			-270
			-270
			-270
			-270
			-240
			-240
			-210
			-210
			-210
			-210
			-210
			-210
			-210
			-210
			-180
			-180
			-180
			-180
			-180
			-180
			-180
			-150
			-150
			-150
			-150
			-150
			-150
			-150
			-150
			-150
			-150
			-150
			-150
			-120
			-120
			-120
			-120
			-120
			-120
			-120
			-120
			-120
			-120
			-120
			-120
			-120
			-120
			-90
			-90
			-90
			-90
			-90
			-90
			-90
			-90
			-90
			-90
			-90
			-90
			-90
			-90
			-90
			-90
			-90
			-90
			-90
			-90
			-90
			-60
			-60
			-60
			-60
			-60
			-60
			-60
			-60
			-60
			-60
			-60
			-60
			-60
			-60
			-60
			-60
			-60
			-60
			-60
			-60
			-60
			-60
			-60
			-60
			-60
			-60
			-60
			-60
			-60
			-60
			-60
			-60
			-30
			-30
			-30
			-30
			-30
			-30
			-30
			-30
			-30
			-30
			-30
			-30
			-30
			-30
			-30
			-30
			-30
			-30
			-30
			-30
			-30
			-30
			-30
			-30
			-30
			-30
			-30
			-30
			-30
			-30
			-30
			-30
			-510
			-510
			-240
			-240
			-210
			-210
			-180
			-180
			-60
			-60
			-30
			-30
			-30
			-30
			-480
			-450
			-420
			-420
			-420
			-420
			-390
			-390
			-390
			-360
			-330
			-330
			-330
			-330
			-330
			-300
			-300
			-270
			-270
			-270
			-270
			-240
			-240
			-240
			-240
			-240
			-240
			-240
			-240
			-240
			-210
			-210
			-210
			-210
			-210
			-210
			-180
			-180
			-180
			-180
			-180
			-180
			-180
			-180
			-150
			-150
			-150
			-150
			-150
			-150
			-150
			-150
			-150
			-150
			-120
			-120
			-120
			-120
			-120
			-120
			-120
			-120
			-120
			-90
			-90
			-90
			-90
			-90
			-90
			-90
			-90
			-90
			-90
			-90
			-90
			-90
			-90
			-90
			-90
			-90
			-90
			-90
			-90
			-90
			-60
			-60
			-60
			-60
			-60
			-60
			-60
			-60
			-60
			-60
			-60
			-60
			-60
			-60
			-60
			-60
			-60
			-60
			-60
			-60
			-60
			-60
			-60
			-60
			-60
			-60
			-30
			-30
			-30
			-30
			-30
			-30
			-30
			-30
			-30
			-30
			-30
			-30
			-30
			-30
			-30
			-30
			-30
			-30
			-30
			-30
			-30
			-30
			-30
			-30
			-30
			-30
			-30
			-30
			0
			0
			0
			0
			0
			0
			0
			0
			0
			-180
			-180
			-180
			-180
			-180
			-90
			-90
			-90
			-60
