# Supplementary material for: Ezrin, radixin, and moesin are dispensable for macrophage migration and cellular cortex mechanics
Source: EMBO J. 2024 Jul 18;43(21):4. doi: 10.1038/s44318-024-00173-7 (PMC11535515; doi:10.1038/s44318-024-00173-7)
Supplement: Supplementary file 21 — Source data Fig. 3 [file 44318_2024_173_MOESM21_ESM.zip › Figure 3_TKO 3D/3E_F Lifeact-GFP in 3D Colleagen/3E-F_READ ME.txt]

Panels 3E-3F: 

Panel 3E: See original movie "3E_WT_Collagen I_3D": RIM image after reconstruction as in Mangeat et al., 2021 (also see Materials and Methods).
Panel 3E': Zoomed and cropped image 3E.
3E'': Kymograph following the pointed line in E' made on ImageJ.
3F: Timelapse colour coding was achieved by assigning one colour for each time point in ImageJ.
