# Supplementary material for: Ezrin, radixin, and moesin are dispensable for macrophage migration and cellular cortex mechanics
Source: EMBO J. 2024 Jul 18;43(21):4. doi: 10.1038/s44318-024-00173-7 (PMC11535515; doi:10.1038/s44318-024-00173-7)
Supplement: Supplementary file 22 — Source data Fig. 4 [file 44318_2024_173_MOESM22_ESM.zip]

Archive with 28 entries (24 files):
- Figure 4_Ex vivo/
- __MACOSX/._Figure 4_Ex vivo
- Figure 4_Ex vivo/4C ex vivo tumor/
- __MACOSX/Figure 4_Ex vivo/._4C ex vivo tumor
- Figure 4_Ex vivo/4A in vivo/
- __MACOSX/Figure 4_Ex vivo/._4A in vivo
- Figure 4_Ex vivo/4B ex vivo ear/
- __MACOSX/Figure 4_Ex vivo/._4B ex vivo ear
- Figure 4_Ex vivo/4C ex vivo tumor/4C__FDb_L4a_20x4t_ROI.czi
- __MACOSX/Figure 4_Ex vivo/4C ex vivo tumor/._4C__FDb_L4a_20x4t_ROI.czi
- Figure 4_Ex vivo/4C ex vivo tumor/4C_tumor infiltration Distance.xlsx
- __MACOSX/Figure 4_Ex vivo/4C ex vivo tumor/._4C_tumor infiltration Distance.xlsx
- Figure 4_Ex vivo/4C ex vivo tumor/4C_tumor infiltration %.xlsx
- __MACOSX/Figure 4_Ex vivo/4C ex vivo tumor/._4C_tumor infiltration %.xlsx
- Figure 4_Ex vivo/4C ex vivo tumor/4C READ ME.txt
- __MACOSX/Figure 4_Ex vivo/4C ex vivo tumor/._4C READ ME.txt
- Figure 4_Ex vivo/4A in vivo/4A Rolling fraction.xlsx
- __MACOSX/Figure 4_Ex vivo/4A in vivo/._4A Rolling fraction.xlsx
- Figure 4_Ex vivo/4A in vivo/4A Sticking fraction.xlsx
- __MACOSX/Figure 4_Ex vivo/4A in vivo/._4A Sticking fraction.xlsx
- Figure 4_Ex vivo/4B ex vivo ear/4B READ ME.txt
- __MACOSX/Figure 4_Ex vivo/4B ex vivo ear/._4B READ ME.txt
- Figure 4_Ex vivo/4B ex vivo ear/4B__01_Ear1_pV220208_20x_aROI.czi
- __MACOSX/Figure 4_Ex vivo/4B ex vivo ear/._4B__01_Ear1_pV220208_20x_aROI.czi
- Figure 4_Ex vivo/4B ex vivo ear/4B_Ear Infiltration Distance.xlsx
- __MACOSX/Figure 4_Ex vivo/4B ex vivo ear/._4B_Ear Infiltration Distance.xlsx
- Figure 4_Ex vivo/4B ex vivo ear/4B_Ear infiltration %.csv
- __MACOSX/Figure 4_Ex vivo/4B ex vivo ear/._4B_Ear infiltration %.csv
