# Supplementary material for: Ezrin, radixin, and moesin are dispensable for macrophage migration and cellular cortex mechanics
Source: EMBO J. 2024 Jul 18;43(21):4. doi: 10.1038/s44318-024-00173-7 (PMC11535515; doi:10.1038/s44318-024-00173-7)
Supplement: Supplementary file 22 — Source data Fig. 4 [file 44318_2024_173_MOESM22_ESM.zip › Figure 4_Ex vivo/4C ex vivo tumor/4C_tumor infiltration Distance.xlsx]

## Sheet: 4B_Infiltration Distance_Ear
Distance from top (µm)	WT	tKO ERM			Proportion of cells (%) as a function of their infiltration
0*	0*	0*
10	11.57	10.203
20	12.064	11.42
30	9.759	9.384
40	7.798	9.24
50	6.391	7.912
60	5.508	6.827
70	5.164	5.92
80	4.85	5.466
90	3.907	4.548
100	3.308	4.504
110	3.173	3.209
120	2.904	3.231
130	2.694	2.501
140	2.619	1.97
150	2.095	2.169
160	1.512	1.427
170	1.557	1.273
180	1.182	1.273
190	0.898	1.062
200	0.644	0.863
210	0.614	0.764
220	0.584	0.741
230	0.419	0.531
240	0.763	0.553
250	0.389	0.332
260	0.554	0.443
270	0.659	0.409
280	0.524	0.299
290	0.569	0.221
300	0.509	0.221
310	0.404	0.155
320	0.389	0.077
330	0.299	0.111
340	0.254	0.089
350	0.21	0.055
360	0.225	0.044
370	0.18	0.055
380	0.225	0.066
390	0.254	0.044
400	0.329	0.089
410	0.254	0.033
420	0.389	0.011
430	0.254	0.011
440	0.284	0.011
450	0.165	0.011
460	0.15	0
470	0.105	0
480	0.105	0
490	0.105	0
500	0	0
