# Supplementary material for: Ezrin, radixin, and moesin are dispensable for macrophage migration and cellular cortex mechanics
Source: EMBO J. 2024 Jul 18;43(21):4. doi: 10.1038/s44318-024-00173-7 (PMC11535515; doi:10.1038/s44318-024-00173-7)
Supplement: Supplementary file 22 — Source data Fig. 4 [file 44318_2024_173_MOESM22_ESM.zip › Figure 4_Ex vivo/4C ex vivo tumor/4C_tumor infiltration %.xlsx]

## Sheet: 4C_tumor infiltration %
CTL	TKO ERM
46.3	53.7
43.5	56.5
66.2	33.8
72	28
44	56
32.5	67.5
