# Supplementary material for: Ezrin, radixin, and moesin are dispensable for macrophage migration and cellular cortex mechanics
Source: EMBO J. 2024 Jul 18;43(21):4. doi: 10.1038/s44318-024-00173-7 (PMC11535515; doi:10.1038/s44318-024-00173-7)
Supplement: Supplementary file 22 — Source data Fig. 4 [file 44318_2024_173_MOESM22_ESM.zip › Figure 4_Ex vivo/4C ex vivo tumor/4C READ ME.txt]

Panel 4C

Original microscopic image of the ex vivo tumor infiltratioon assay showing:
WT HoxB8-macrophages labeled with Red CellTracker CMPTX
TKO#1 HoxB8-macrophages labeled with Green CellTracker, and nuclei stained with DAPI.
