# Supplementary material for: Ezrin, radixin, and moesin are dispensable for macrophage migration and cellular cortex mechanics
Source: EMBO J. 2024 Jul 18;43(21):4. doi: 10.1038/s44318-024-00173-7 (PMC11535515; doi:10.1038/s44318-024-00173-7)
Supplement: Supplementary file 22 — Source data Fig. 4 [file 44318_2024_173_MOESM22_ESM.zip › Figure 4_Ex vivo/4A in vivo/4A Rolling fraction.xlsx]

## Sheet: 4A Rolling fraction
WT	TKO		Rolling fraction (%)
3.47222	0.476191
5.7971	4.12371
25.7143	25.5814
23.5294	17.9105
8.51064	9.57447
4.54545	7.28155
10.6061	17.0068
5.26316	6.58436
20.1835	0
19.6721	18.5714
	19.697
38.5417
	9.40171
13.3929	9.80392
17.2414	15.7407
18.3206	12.8205
30.6122	4.91803
16.5414	4.22535
19.3548	17.5676
	6.66667
	6.12245
	6.45161
	25.7143
	4.10959
	10.4348
	8.57143
	19.7368
	8.10811
