# Supplementary material for: Ezrin, radixin, and moesin are dispensable for macrophage migration and cellular cortex mechanics
Source: EMBO J. 2024 Jul 18;43(21):4. doi: 10.1038/s44318-024-00173-7 (PMC11535515; doi:10.1038/s44318-024-00173-7)
Supplement: Supplementary file 22 — Source data Fig. 4 [file 44318_2024_173_MOESM22_ESM.zip › Figure 4_Ex vivo/4A in vivo/4A Sticking fraction.xlsx]

## Sheet: 4A Sticking fraction
WT	TKO		Sticking fraction (%)
0	0
25	25
11.1111	9.09091
12.5	16.6667
0	0
0	6.66667
0	8
0	0
0	23.0769
0	0
8.10811	9.09091
	0
0	5.88235
0	0
12.5	0
6.66667	0
4.54545	3.84615
16.6667	0
	0
	25
	22.2222
	0
	0
	25
	20
	33.3333
