# Supplementary material for: Ezrin, radixin, and moesin are dispensable for macrophage migration and cellular cortex mechanics
Source: EMBO J. 2024 Jul 18;43(21):4. doi: 10.1038/s44318-024-00173-7 (PMC11535515; doi:10.1038/s44318-024-00173-7)
Supplement: Supplementary file 22 — Source data Fig. 4 [file 44318_2024_173_MOESM22_ESM.zip › Figure 4_Ex vivo/4B ex vivo ear/4B_Ear Infiltration Distance.xlsx]

## Sheet: 4B_Infiltration Distance_Ear
Distance from top (µm)	WT	tKO ERM			Proportion of cells (%) as a function of their infiltration
0*	0*	0*
10	0	0.159
20	8.67	12.54
30	13.895	14.603
40	11.283	11.429
50	8.432	8.889
60	7.245	6.19
70	6.176	8.889
80	6.295	6.984
90	7.007	6.19
100	5.582	5.397
110	4.157	3.651
120	2.969	3.651
130	2.732	1.27
140	1.544	1.905
150	1.9	1.27
160	2.375	1.746
170	1.663	0.635
180	1.069	0.476
190	1.306	0.635
200	0.95	0.476
210	1.306	1.111
220	1.544	0.476
230	1.069	0.635
240	0.475	0.317
250	0.119	0.159
260	0.238	0.317
270	0	0
280	0	0
290	0	0
300	0	0
