# Supplementary material for: Ezrin, radixin, and moesin are dispensable for macrophage migration and cellular cortex mechanics
Source: EMBO J. 2024 Jul 18;43(21):4. doi: 10.1038/s44318-024-00173-7 (PMC11535515; doi:10.1038/s44318-024-00173-7)
Supplement: Supplementary file 22 — Source data Fig. 4 [file 44318_2024_173_MOESM22_ESM.zip › Figure 4_Ex vivo/4B ex vivo ear/4B_Ear infiltration %.csv]

	CTL	TKO ERM
Ear#2, earb	81,8	18,2
Ear#3, 1a	51,39	48,61
Ear#4, 2a	37,86	62,14
Ear#5, 1a	38,89	61,11
Ear#5, 2a	49,02	50,98
Ear#5, 2c	70,11	29,89
Ear#5, 2d	71,13	28,87
