# Supplementary material for: Ezrin, radixin, and moesin are dispensable for macrophage migration and cellular cortex mechanics
Source: EMBO J. 2024 Jul 18;43(21):4. doi: 10.1038/s44318-024-00173-7 (PMC11535515; doi:10.1038/s44318-024-00173-7)
Supplement: Supplementary file 23 — Source data Fig. 5 [file 44318_2024_173_MOESM23_ESM.zip]

Archive with 26 entries (22 files):
- Figure 5_Cortex/
- __MACOSX/._Figure 5_Cortex
- Figure 5_Cortex/5I_J_K Blebbing/
- __MACOSX/Figure 5_Cortex/._5I_J_K Blebbing
- Figure 5_Cortex/5G_H MCA/
- __MACOSX/Figure 5_Cortex/._5G_H MCA
- Figure 5_Cortex/5D_E Pincher/
- __MACOSX/Figure 5_Cortex/._5D_E Pincher
- Figure 5_Cortex/5I_J_K Blebbing/5J_Max Blebbing size.xlsx
- __MACOSX/Figure 5_Cortex/5I_J_K Blebbing/._5J_Max Blebbing size.xlsx
- Figure 5_Cortex/5I_J_K Blebbing/5I_TKO.czi
- __MACOSX/Figure 5_Cortex/5I_J_K Blebbing/._5I_TKO.czi
- Figure 5_Cortex/5I_J_K Blebbing/5I_READ ME.txt
- __MACOSX/Figure 5_Cortex/5I_J_K Blebbing/._5I_READ ME.txt
- Figure 5_Cortex/5I_J_K Blebbing/5K_Retraction speed.xlsx
- __MACOSX/Figure 5_Cortex/5I_J_K Blebbing/._5K_Retraction speed.xlsx
- Figure 5_Cortex/5I_J_K Blebbing/5I_WT.czi
- __MACOSX/Figure 5_Cortex/5I_J_K Blebbing/._5I_WT.czi
- Figure 5_Cortex/5G_H MCA/5G Tether force.xlsx
- __MACOSX/Figure 5_Cortex/5G_H MCA/._5G Tether force.xlsx
- Figure 5_Cortex/5G_H MCA/5H_Parameter_A.xlsx
- __MACOSX/Figure 5_Cortex/5G_H MCA/._5H_Parameter_A.xlsx
- Figure 5_Cortex/5D_E Pincher/5D_CortexThickness_per cell.xlsx
- __MACOSX/Figure 5_Cortex/5D_E Pincher/._5D_CortexThickness_per cell.xlsx
- Figure 5_Cortex/5D_E Pincher/5E_ Tangential modulus_per cell.xlsx
- __MACOSX/Figure 5_Cortex/5D_E Pincher/._5E_ Tangential modulus_per cell.xlsx
