# Supplementary material for: Ezrin, radixin, and moesin are dispensable for macrophage migration and cellular cortex mechanics
Source: EMBO J. 2024 Jul 18;43(21):4. doi: 10.1038/s44318-024-00173-7 (PMC11535515; doi:10.1038/s44318-024-00173-7)
Supplement: Supplementary file 23 — Source data Fig. 5 [file 44318_2024_173_MOESM23_ESM.zip › Figure 5_Cortex/5I_J_K Blebbing/5J_Max Blebbing size.xlsx]

## Sheet: Feuil1
Max. Bleb size (µm)
WT	TKO
3.992	2.958
4.543	4.733
5.236	3.057
2.761	14.39
4.24	3.846
4.04	5.127
4.751	6.804
2.674	4.141
2.169	3.944
3.884	2.761
4.11	4.634
2.791	1.873
4.02	3.451
3.19	4.157
2.38	2.761
2.27	2.564
1.64	2.86
2.38	2.169
1.54	2.367
1.13	1.479
1.17	1.775
2.36	2.761
3.59	2.169
3.38	1.871
2.83	4.745
1.5	2.915
2.17	2.05
3.16	2.268
2.74	2.071
4.25	2.071
1.76	6.409
1.58	8.112
2.09	3.93
3.7	4.821
1.81	4.43
1.64	2.39
1.11	4.23
1.04	2.73
1.33	3.62
	6.162
	2.96
	2.841
	6.401
	1.261
	3.93
	1.79
	3.35
	1.71
	4.79
	2.84
	1.59
	1.38
	1.29
	1.33
	2.78
	2.79
	3.81
	3.01
	2.17
	2.01
	2.79
	2.31
	2.98
	6.71
	2.28
	2.2
	3.61
	5.15
	1.95
	1.13
	1.01
	1.2
	1.61
	1.28
	0.94
	6.71
	3.79
	6.66
	3.66
	2.32
	2.87
	1.71
	1.28
	1.97
	2.91
	2.09
	1.39
	3.02
	3.46
	2.87
	3.04
	4.57
	1.72
	4.01
	1.93
	2.5
	3.76
	4.31
	3.01
