# Supplementary material for: Ezrin, radixin, and moesin are dispensable for macrophage migration and cellular cortex mechanics
Source: EMBO J. 2024 Jul 18;43(21):4. doi: 10.1038/s44318-024-00173-7 (PMC11535515; doi:10.1038/s44318-024-00173-7)
Supplement: Supplementary file 23 — Source data Fig. 5 [file 44318_2024_173_MOESM23_ESM.zip › Figure 5_Cortex/5I_J_K Blebbing/5I_READ ME.txt]

Panel 5I: Blebbing
Microscopic image is extracted from movie 16 were Lifeact-GFP or Lifeact-mCherry signal was inversed.
