# Supplementary material for: Ezrin, radixin, and moesin are dispensable for macrophage migration and cellular cortex mechanics
Source: EMBO J. 2024 Jul 18;43(21):4. doi: 10.1038/s44318-024-00173-7 (PMC11535515; doi:10.1038/s44318-024-00173-7)
Supplement: Supplementary file 23 — Source data Fig. 5 [file 44318_2024_173_MOESM23_ESM.zip › Figure 5_Cortex/5I_J_K Blebbing/5K_Retraction speed.xlsx]

## Sheet: Feuil1
Retraction speed (nm/s)
WT	TKO
114.444444444444	93.75
57.6666666666667	77.1428571428571
123.461538461538	102
75.8333333333333	135.833333333333
124.090909090909	114
84.6428571428571	197
73.5185185185185	226.25
79	41.6666666666667
43.8888888888889	79.1666666666667
68.1818181818182	102.142857142857
109.375	48.1578947368421
86.875	10.6
99.1666666666667	75.5555555555556
31.3636363636364	154
108.181818181818	152.5
24.5588235294118	81.6666666666667
18.2142857142857	14.7619047619048
41.5625	45.4166666666667
128.333333333333	36.6666666666667
113	31.8181818181818
83.5714285714286	33.75
62.5	27.8571428571429
71.1538461538462	46.6666666666667
41.25	56.875
41.4285714285714	107.5
16.5909090909091	188.75
35	63.3333333333333
154	153
107.857142857143	67.8571428571429
117.5	120
67	78.75
33.6363636363636	96.8421052631579
40.7142857142857	72.5
73.8888888888889	57.7777777777778
90	66.5
85	41
20	87.0833333333333
47.5	73.5714285714286
44.5	105
	102.272727272727
	67.8571428571429
	54.0909090909091
	90.9375
	26.25
	62.6666666666667
	179
	98
	133
	94.5833333333333
	98
	55.625
	56.25
	71
	50
	76.875
	91
	92
	62.7777777777778
	102.857142857143
	70
	71.1111111111111
	58.75
	61.25
	115.625
	63.3333333333333
	49.6153846153846
	192.5
	270.833333333333
	60
	74.1666666666667
	84.1666666666667
	85.7142857142857
	59.375
	91.4285714285714
	78.3333333333333
	183.529411764706
	271
	315
	84.6666666666667
	65
	63.0769230769231
	171
	106.666666666667
	82.0833333333333
	54
	47.3333333333333
	34.75
	78.6363636363636
	119.166666666667
	112.142857142857
	85
	164.166666666667
	80
	82
	45.4545454545455
	49.0625
	51.8421052631579
	45.3333333333333
	55.4545454545455
