# Supplementary material for: Ezrin, radixin, and moesin are dispensable for macrophage migration and cellular cortex mechanics
Source: EMBO J. 2024 Jul 18;43(21):4. doi: 10.1038/s44318-024-00173-7 (PMC11535515; doi:10.1038/s44318-024-00173-7)
Supplement: Supplementary file 23 — Source data Fig. 5 [file 44318_2024_173_MOESM23_ESM.zip › Figure 5_Cortex/5G_H MCA/5G Tether force.xlsx]

## Sheet: Summary
Force velocity curve: Mean per speed on 17 WT cells and 16 TKO cells.
WT cell	speed (µm/sec)	mean_force (N)	stddev	counts	SEM
	2	5.01416666666667e-11	9.59851560065988e-12	17	2.32798198062704e-12
	5	5.91301960784314e-11	1.43128523110732e-11	17	3.47137658131887e-12
	10	6.83655042016807e-11	1.61956363049963e-11	17	3.92801877409339e-12
	30	9.95796078431373e-11	2.39504544619476e-11	17	5.80883844283268e-12
TKO cell	speed	mean_force	stddev	counts	SEM
	2	5.2164880952381e-11	1.03890870177671e-11	16	2.59727175444177e-12
	5	6.54173958333333e-11	1.31714541643374e-11	16	3.29286354108435e-12
	10	7.51659375e-11	1.76425306613471e-11	16	4.41063266533679e-12
	30	9.86487053571429e-11	2.14149763162868e-11	16	5.35374407907171e-12

## Sheet: CTRL_mean per speed
WT cell	mean_force	speed		Averages tether force (N) per cell for each pulling speed of 2, 5, 10, or 30µm/sec
230612_qpSCONT_CTRL_cell01_10	5.54e-11	10		Data are extracted for ~3 tether force curves per cell and per speed
230612_qpSCONT_CTRL_cell01_2	3.31e-11	2
230612_qpSCONT_CTRL_cell01_30	8.8e-11	30
230612_qpSCONT_CTRL_cell01_5	4.7125e-11	5
230612_qpSCONT_CTRL_cell02_10	6.2475e-11	10
230612_qpSCONT_CTRL_cell02_2	3.89666666666667e-11	2
230612_qpSCONT_CTRL_cell02_30	8.31333333333333e-11	30
230612_qpSCONT_CTRL_cell02_5	4.54333333333333e-11	5
230612_qpSCONT_CTRL_cell03_10	5.595e-11	10
230612_qpSCONT_CTRL_cell03_2	5.015e-11	2
230612_qpSCONT_CTRL_cell03_30	6.7e-11	30
230612_qpSCONT_CTRL_cell03_5	5.205e-11	5
230612_qpSCONT_CTRL_cell04_10	4.208e-11	10
230612_qpSCONT_CTRL_cell04_2	4.71e-11	2
230612_qpSCONT_CTRL_cell04_30	9.51666666666667e-11	30
230612_qpSCONT_CTRL_cell04_5	4.426e-11	5
230612_qpSCONT_CTRL_cell05_10	5.26e-11	10
230612_qpSCONT_CTRL_cell05_2	3.79333333333333e-11	2
230612_qpSCONT_CTRL_cell05_30	8.29666666666667e-11	30
230612_qpSCONT_CTRL_cell05_5	4.04666666666667e-11	5
230613_qpSCONT_CTRL_cell01_10	7.254e-11	10
230613_qpSCONT_CTRL_cell01_2	6.0525e-11	2
230613_qpSCONT_CTRL_cell01_30	7.84333333333333e-11	30
230613_qpSCONT_CTRL_cell01_5	5.752e-11	5
230613_qpSCONT_CTRL_cell02_10	9.58e-11	10
230613_qpSCONT_CTRL_cell02_2	5.47e-11	2
230613_qpSCONT_CTRL_cell02_30	1.217e-10	30
230613_qpSCONT_CTRL_cell02_5	8.49e-11	5
230613_qpSCONT_CTRL_cell03_10	9.32e-11	10
230613_qpSCONT_CTRL_cell03_2	6.02e-11	2
230613_qpSCONT_CTRL_cell03_30	1.3e-10	30
230613_qpSCONT_CTRL_cell03_5	7.88e-11	5
230613_qpSCONT_CTRL_cell04_10	7.72666666666667e-11	10
230613_qpSCONT_CTRL_cell04_2	5.83e-11	2
230613_qpSCONT_CTRL_cell04_30	1.55333333333333e-10	30
230613_qpSCONT_CTRL_cell04_5	7.59333333333333e-11	5
230614_qpSCONT_CTRL_cell01_10	4.78e-11	10
230614_qpSCONT_CTRL_cell01_2	4.1975e-11	2
230614_qpSCONT_CTRL_cell01_30	7.825e-11	30
230614_qpSCONT_CTRL_cell01_5	4.815e-11	5
230614_qpSCONT_CTRL_cell02_10	6.52e-11	10
230614_qpSCONT_CTRL_cell02_2	4.145e-11	2
230614_qpSCONT_CTRL_cell02_30	9.49e-11	30
230614_qpSCONT_CTRL_cell02_5	5.55e-11	5
230614_qpSCONT_CTRL_cell03_10	8.58333333333333e-11	10
230614_qpSCONT_CTRL_cell03_2	5.47e-11	2
230614_qpSCONT_CTRL_cell03_30	9.0175e-11	30
230614_qpSCONT_CTRL_cell03_5	7.15e-11	5
230614_qpSCONT_CTRL_cell04_10	5.4725e-11	10
230614_qpSCONT_CTRL_cell04_2	4.705e-11	2
230614_qpSCONT_CTRL_cell04_30	8.1075e-11	30
230614_qpSCONT_CTRL_cell04_5	5.35666666666667e-11	5
230614b_qpSCONT_CTRL_cell01_10	7.76e-11	10
230614b_qpSCONT_CTRL_cell01_2	4.48333333333333e-11	2
230614b_qpSCONT_CTRL_cell01_30	1.0472e-10	30
230614b_qpSCONT_CTRL_cell01_5	5.20666666666667e-11	5
230614b_qpSCONT_CTRL_cell02_10	8.6275e-11	10
230614b_qpSCONT_CTRL_cell02_2	6.775e-11	2
230614b_qpSCONT_CTRL_cell02_30	1.38333333333333e-10	30
230614b_qpSCONT_CTRL_cell02_5	7.8275e-11	5
230614b_qpSCONT_CTRL_cell03_10	6.15285714285714e-11	10
230614b_qpSCONT_CTRL_cell03_2	5.82e-11	2
230614b_qpSCONT_CTRL_cell03_30	1.01733333333333e-10	30
230614b_qpSCONT_CTRL_cell03_5	7.11333333333333e-11	5
230614b_qpSCONT_CTRL_cell04_10	7.594e-11	10
230614b_qpSCONT_CTRL_cell04_2	5.5475e-11	2
230614b_qpSCONT_CTRL_cell04_30	1.01933333333333e-10	30
230614b_qpSCONT_CTRL_cell04_5	4.85333333333333e-11	5

## Sheet: TKO_pooled.csv_mean-per-speed-p
TKO cell	mean_force	speed		Averages tether force (N) per cell for each pulling speed of 2, 5, 10, or 30µm/sec
230612_qpSCONT_TKO_cell01_10	5.35e-11	10		Data are extracted for ~3 tether force curves per cell and per speed
230612_qpSCONT_TKO_cell01_2	4.885e-11	2
230612_qpSCONT_TKO_cell01_30	8.8e-11	30
230612_qpSCONT_TKO_cell01_5	5.09666666666667e-11	5
230612_qpSCONT_TKO_cell02_10	5.8825e-11	10
230612_qpSCONT_TKO_cell02_2	5.515e-11	2
230612_qpSCONT_TKO_cell02_30	7.29e-11	30
230612_qpSCONT_TKO_cell02_5	6.13e-11	5
230612_qpSCONT_TKO_cell03_10	6.43e-11	10
230612_qpSCONT_TKO_cell03_2	4.7e-11	2
230612_qpSCONT_TKO_cell03_30	6.22e-11	30
230612_qpSCONT_TKO_cell03_5	3.6325e-11	5
230612_qpSCONT_TKO_cell04_10	5.5125e-11	10
230612_qpSCONT_TKO_cell04_2	5.41666666666667e-11	2
230612_qpSCONT_TKO_cell04_30	6.765e-11	30
230612_qpSCONT_TKO_cell04_5	4.675e-11	5
230612_qpSCONT_TKO_cell05_10	6.88e-11	10
230612_qpSCONT_TKO_cell05_2	3.83666666666667e-11	2
230612_qpSCONT_TKO_cell05_30	1.016e-10	30
230612_qpSCONT_TKO_cell05_5	6.48666666666667e-11	5
230613_qpSCONT_TKO_cell01_10	8.20166666666667e-11	10
230613_qpSCONT_TKO_cell01_2	6.16e-11	2
230613_qpSCONT_TKO_cell01_30	9.495e-11	30
230613_qpSCONT_TKO_cell01_5	7.52666666666667e-11	5
230613_qpSCONT_TKO_cell02_10	9.755e-11	10
230613_qpSCONT_TKO_cell02_2	6.38e-11	2
230613_qpSCONT_TKO_cell02_30	9.215e-11	30
230613_qpSCONT_TKO_cell02_5	7.005e-11	5
230613_qpSCONT_TKO_cell03_10	6.84333333333333e-11	10
230613_qpSCONT_TKO_cell03_2	5.4675e-11	2
230613_qpSCONT_TKO_cell03_30	1.22e-10	30
230613_qpSCONT_TKO_cell03_5	8.085e-11	5
230614_qpSCONT_TKO_cell01_10	7.54e-11	10
230614_qpSCONT_TKO_cell01_2	5.28666666666667e-11	2
230614_qpSCONT_TKO_cell01_30	1.18e-10	30
230614_qpSCONT_TKO_cell01_5	8.29e-11	5
230614_qpSCONT_TKO_cell02_10	1.0225e-10	10
230614_qpSCONT_TKO_cell02_2	4.25333333333333e-11	2
230614_qpSCONT_TKO_cell02_30	1.17325e-10	30
230614_qpSCONT_TKO_cell02_5	6.98666666666667e-11	5
230614_qpSCONT_TKO_cell03_10	6.64e-11	10
230614_qpSCONT_TKO_cell03_2	5.68e-11	2
230614_qpSCONT_TKO_cell03_30	9.918e-11	30
230614_qpSCONT_TKO_cell03_5	5.92e-11	5
230614_qpSCONT_TKO_cell04_10	6.378e-11	10
230614_qpSCONT_TKO_cell04_2	4.44333333333333e-11	2
230614_qpSCONT_TKO_cell04_30	8.196e-11	30
230614_qpSCONT_TKO_cell04_5	5.58e-11	5
230614b_qpSCONT_TKO_cell01_10	7.47e-11	10
230614b_qpSCONT_TKO_cell01_2	4.99e-11	2
230614b_qpSCONT_TKO_cell01_30	1.146e-10	30
230614b_qpSCONT_TKO_cell01_5	7.525e-11	5
230614b_qpSCONT_TKO_cell02_10	6.6775e-11	10
230614b_qpSCONT_TKO_cell02_2	4.01714285714286e-11	2
230614b_qpSCONT_TKO_cell02_30	8.84e-11	30
230614b_qpSCONT_TKO_cell02_5	6.35666666666667e-11	5
230614b_qpSCONT_TKO_cell03_10	9.04666666666667e-11	10
230614b_qpSCONT_TKO_cell03_2	7.9825e-11	2
230614b_qpSCONT_TKO_cell03_30	1.2475e-10	30
230614b_qpSCONT_TKO_cell03_5	7.51e-11	5
230614b_qpSCONT_TKO_cell04_10	1.14333333333333e-10	10
230614b_qpSCONT_TKO_cell04_2	4.45e-11	2
230614b_qpSCONT_TKO_cell04_30	1.32714285714286e-10	30
230614b_qpSCONT_TKO_cell04_5	7.862e-11	5
