# Supplementary material for: Ezrin, radixin, and moesin are dispensable for macrophage migration and cellular cortex mechanics
Source: EMBO J. 2024 Jul 18;43(21):4. doi: 10.1038/s44318-024-00173-7 (PMC11535515; doi:10.1038/s44318-024-00173-7)
Supplement: Supplementary file 23 — Source data Fig. 5 [file 44318_2024_173_MOESM23_ESM.zip › Figure 5_Cortex/5G_H MCA/5H_Parameter_A.xlsx]

## Sheet: CTRL_pooled.csv_Parameter_A_Mon
WT	TKO		Parameter α (pN3s/µm) obtained from fitting the Brochart-Wyart model (see Methods)
27054.85	29903.29
28187.78	35266.25
30134.53	32565.6
27468	25292.36
30860.5	23486.21
17608.04	21211.97
32158.4	23786.1
27286.79	24651.67
32399	19839.54
18679.08	16647.24
27174.47	26702.75
34836.56	20973.86
28710.33	26980.46
22422.47	17061.72
31801.12	36905.33
29730.03	30560.92
27095.65	23381.11
26073.81	19029.93
26632.28	26078.25
33221.52	32851.45
27856.81	37914.69
35266.38	25557.07
35067.94	23033.94
41710.78	30737.3
23764.3	26612.25
23013.78	20387.4
18937.83	28696.03
26806.56	23744.58
25398.17	36442.25
28971.62	35690.76
29054.84	28321.6
22189.77	23206.06
24268.31	18044.48
21029.81	26913.84
30507.49	21736.79
36310.26	25119.4
19323.78	30347.2
30800.6	39234.03
39603.72	32441.7
38229.27	22531.4
29208.04	25219.65
28497.84	29095.35
26497.9	24169.78
28169.27	37186.17
20443.35	29491.12
20416.84	28694.41
18535.18	28593.55
41553.47	16302.22
27549.68	21759.09
29903.17	21413.8
24057.95	22919.06
20020.34	20825.84
26704.38	25272.96
36504.01	32329.27
27232.84	25725.79
38251.07	24587.76
21722.61	25640.63
33642.19	24161.24
38672.8	33901.28
26431.68	26704.86
29840.33	34811.42
32940.65	25191.09
42465.25	25661
36502.42	31122.58
25622.83	24540.98
26271.81	25879.57
21301.24	28173.55
18623.13	34293.16
36072.89	37582.32
31336.48	23503.3
32732.88	35882.95
25149.35	27547.71
27862.96	22803.75
27986.74	28729.7
31356.78	16155.53
27052	34868.3
32458.27	26624.56
23223.51	20216.19
15028.22	26282.73
26106.47	27398.77
30615.17	39348.36
27942.09	24768.15
31952.15	16706.89
23471.8	16106.75
30194.32	35403.21
23399.12	17848.16
17662.17	39515.42
30303.03	29678.3
25955.42	27549.8
40652.04	20498.58
30306.73	28217.19
25343.56	31796.64
30712.84	25787.26
22092.31	32510.72
33297.02	25244.26
24111.14	16027.58
35799.02	33595.59
27676.09	30486.38
38121.01	28681.41
25911.79	31840.16
23574.24	22415.41
30025.92	20761.91
31138.09	32238.13
27309.45	31741.31
21010.18	23606.46
22873.77	17023.89
24380.21	28845.36
21638.85	27760.17
28267.86	21148.6
19765.71	29565.78
31746.49	24570.3
44892.94	22786.34
33708.95	22678.6
29464.33	21515.44
20777.94	34068.52
20019.85	29150.2
26564.38	20098.43
35039.78	29657.58
19649.74	29746.27
23199.25	27110.67
23009.85	23922.13
25509.56	25411.58
24677.14	22770.55
28554.77	30337.28
29433.04	20157.5
18921.28	25590.61
21831.76	22438.65
29555.98	28832.16
30676.42	28584.58
24090.64	24540.57
20541.04	35619.39
30599.27	22345.66
34519.16	22523.52
19518.56	30839.24
29619.96	32735.9
25967.99	33603.17
25387.18	28693.03
35085.47	30254.3
35510.33	23460.93
24003.99	20039.51
35178.47	22859
20241.79	32902.06
32890.48	26821.14
36082.87	19524.29
23985.02	23302.81
35482.68	26730.91
30165.45	22442.72
31649.52	31112.97
40365.78	42248
37361.06	35617.81
37342.19	17351.69
27030.72	24617.34
26410.77	23395.87
30066.57	19522.69
26242.67	23119.89
26264.86	17799.94
37972.21	27148.78
39329.26	25985.14
30644.86	30923.15
29644.72	36528.46
38094.57	25974.95
31282.82	22113.07
36656.43	42723.65
28305.6	19496.12
26195.32	30943.94
28596.2	30115.94
24431.45	30439.16
19381.23	20870.67
26436.14	20166.64
40006.51	22976.56
36654.77	21499.57
34895.46	23026.85
25280.86	26957.84
30895.18	29502.91
35142.62	32279.37
40551.34	34948.98
31060.51	20309.87
31560.97	28109.21
18941.5	22203.3
27675.36	23114
26695.48	28538.87
26421.08	29881.1
24729.72	23074.89
27892.03	31114.83
27903.8	28638.89
21309.08	20449.54
28531.63	24985.76
24896.39	28914.47
31732.53	29332.63
20193.84	20939.41
32871.79	34385.26
27433.5	30638.18
28928.96	38848.6
25104.48	29513.09
32957.56	18340.61
38565.06	29408.43
25103.29	26914.44
27975.76	27726.04
24477.34	38542.11
27229.13	21857.93
27653.66	30922.23
15215.17	22505.5
31502	29387.36
25157.73	28612.22
36017.85	19574.59
31711.84	30692.06
22451.63	27661.05
29993.11	26641.5
39582.2	23937.05
37826.38	26778.3
18977.19	24963.6
30601.61	34582.86
37836.74	26342.05
33046.79	32407.18
32208.73	17098.38
26545.66	21237.7
35329.02	24497.61
33639.13	25793.45
36270.71	19298.53
29767.87	33019.5
22704.39	24953.79
32062.19	26052.46
30102.28	23098.26
20354.55	32890.11
25524.99	24155.93
29120.52	22974.5
35687.89	26596.41
36196.87	30993.04
31108.21	22518.26
36341.87	23368.8
24206.17	22669.95
31279.46	23822.1
30651.12	32276.78
29541.26	21397.8
37542.23	23839.35
24510.92	26438.28
26920.7	21271.27
21727.32	28428.6
31829.8	23920.21
26736.12	22024.32
35948.25	20385.37
29570.07	23078.72
25575.09	27237.58
30510.88	28550.99
20775.42	25858.04
26655.75	21175.68
24295.25	33502.27
36224.23	33504.87
31988.92	27383.82
18109.29	32343.82
32950.76	21216.23
21564.41	23171.47
38913.25	33648.08
33969.76	33660.89
24097.02	34041.7
31406.56	28582.17
32749.51	32159.87
22324.64	24865.42
28340.31	32349.87
37385.23	26261.56
30212.39	22674.07
34889.37	17179.49
27186.7	17668.21
26203.67	48925.02
29360.67	27564.72
27116.94	13776.18
36651.91	27648.2
25316.23	22617.26
32704.69	31910.67
26998.77	34423.76
24797.05	26276.02
30907.01	26851.31
23278.54	31338.98
24700.17	32527.48
24989.62	33432.2
29057.12	30591.22
37499.91	25829.23
39948.38	26990.78
31280.74	32212.28
34820.91	33945.24
18597.54	24612.48
38243.37	29203.38
27835.16	27798.89
30190.7	33063.71
21857.85	23778.16
27062.29	26882.66
23695.34	21481.67
35182.59	12697.03
33086.93	25157.37
22494.18	25548.65
36511.44	30690.69
29995.47	24707.29
20236.13	29653.24
26480.35	18190.66
24680.39	25693.45
28179.9	26581.69
26057.92	25328.6
31893.44	18878.11
30303.47	33106.08
28715.68	45031.08
23406.12	30075.27
34556.87	39878.09
21191.13	35232.99
40041.73	37142.35
38438.01	28787.57
36649.26	29625.51
22266.06	22435.83
28588.44	44127.46
42564.71	29252.84
36061.26	17926.87
29754.62	23044.53
26455.06	21396.38
30653.8	20904.17
28530.25	31288.44
32904.94	26987.57
19735.95	24042.68
16099.13	27416.3
18432.34	22172.16
29200.19	33980.06
38239.57	29683.26
31505.84	28500.81
35755.23	30272.93
33569.88	21069.86
24876.59	21239.33
30958.61	27768.4
30660.35	17023.23
22420.7	34131.02
28580.67	23594.98
30908.96	28746.81
45610.49	33347.36
35122.89	27349.7
35935.55	29445.51
23140.19	27570.67
41404.68	28261.97
31331.31	32462.64
19848.51	22095.56
24704.26	25256.07
16603.4	33463.38
37774.43	17808.78
23385.7	36024.46
35101.75	30765.51
48474.74	20169.32
27068.85	26378.18
21850.2	29871.86
25726.92	30250.34
19762.53	19386.56
42079.33	32982.92
28050.74	25126.23
28604.46	27523.43
16887.78	36440.83
27530.85	33467.71
29559.1	38142.71
27596.58	35225.34
33053.88	20983.23
41322.77	25299.71
21808.41	22131.94
25960.03	30916.44
28267.49	20748.74
17598.19	23261.34
37345.96	19641.7
12114.64	31142.26
15587.48	21227.65
30977.37	16067.25
27913.54	38083.38
27995.28	29788.1
22309.42	35883.92
28917.29	20485.3
25804.96	31204.58
33032.83	20890.07
24763.1	34436
26579.87	25083.72
22691.63	23746.41
23841.48	24208.32
27812.33	27003.31
33855.79	23439.24
38302.06	27404.26
22755.03	33882.38
32604.54	28859.73
20001.26	26656.25
26344.16	27390.52
29222.77	25413.59
27245.01	23121.04
24195.41	25848.08
25737.32	33479.83
22871	35123.25
39565.93	21906.07
25685.47	25358.05
19483.4	19847.37
34891.38	22846.8
30141.59	22051.23
34972.02	25193.9
27726.13	27207.62
29294.81	24581.22
23030.1	20765.12
30498.78	40456.91
33985.44	30259.05
36693.84	27522.38
27933.47	32212.98
25530.59	26738.39
33218.21	29081.08
27683.07	21232.91
29949.29	30537.1
28955.14	18314.06
28775.99	38209.14
29811.78	27710.23
21805.15	26319.47
20614.2	28213.6
20009.14	20582.8
20198.45	17837.52
30270.79	22916.62
30233.3	31003.36
37894.06	28451.81
35475.65	31430.25
21625.47	32065.33
27580.32	25431.62
14218.48	28022.49
19360.8	30259.06
34022.66	22834.42
24886.07	29650.72
31094.32	28325
17671.2	29416.94
33924.92	23718.58
28538.94	18804.96
33873.58	22165.35
17037.68	21603.85
28405.43	30228.16
25137.91	27250.51
21587.54	18306.6
29570.19	31179.13
30871.19	20013.01
36537.38	26613.75
34253.28	23654.35
25534.95	28815.62
31543.5	29390.17
37673.86	32791.92
24023.97	34005.74
38376.59	27342.37
19715.98	29037.02
41381.39	22052.84
23834.67	23351.09
30335.84	21557.58
30413.07	33854.72
32348	21021.49
27769.47	19005.03
30592.28	26452.38
35877.12	31487.24
22295.33	24482.94
26864.89	31092.53
36456.49	18713.41
38605.97	22824.28
27577.63	23947.23
20955.55	45071.8
34392.49	24432
28273.88	25138.74
23512.38	24628.02
34652.58	26705.52
28655.9	28999.8
27854.26	40552.02
37542.75	31989.44
33817.9	28923.34
30863.96	21591.63
27063.06	42675.21
21245.5	24183.58
26145.77	25545.21
25768.86	19505.44
26648.4	21942.8
26484.41	25230.04
23901.61	27414.33
25837.36	23012.34
34423.71	36451.62
27179.94	20713.62
25496.44	30243.86
36668.54	34760.19
34796.67	29306.95
33413.53	23555.36
25258.99	24419.26
24549.48	25607.71
24051.06	26189.57
28595.24	16545.45
25136.56	32660.89
33803.67	20132.89
38595.04	30067.79
19147.03	19348
33338.74	25122.75
27171.76	31659.67
34000.52	19449.29
34098.49	21100.61
28678.98	32259.08
24144.97	23614.18
28426.34	19650.26
18725.93	27237.54
25785.16	36896.97
37419.42	22918.84
22237.97	22239.13
34196.8	28308.54
28998.38	23481.79
22144.17	22935.18
26898.44	18801.82
26468.62	28816.01
26762.59	30996.7
37826.51	18838.59
44773.94	18435.77
28051.02	21594.57
20627.15	23002.39
22425.42	34397.21
32185.94	22674.69
30471.47	26823.28
27305.38	18539.87
30444.97	31079.85
22462.99	29639.69
20865.51	31743.17
28179.45	26704.73
24355.33	23903.47
34623.01	25509.16
29703.19	20067.96
22459.47	30892.12
16119.59	21382.31
30826.27	23734.53
23404.36	24244.9
29461.25	25317.88
22329.64	25612.43
35995.5	31122.91
24638.55	39065.05
30399.72	31197.71
29942.61	18086.16
31859.14	34227.18
25183.83	26003.89
33661.71	29229.6
28455.97	32117.1
36744.23	36534.56
20570.84	22115.9
29254.6	24602.42
21088.99	26432.95
31068.86	33521.44
31582.98	26203.34
30935.09	22086.14
26567.9	24700.22
26832.77	27923.08
26628.81	36213.59
33132.75	31827.56
24736.07	33840.26
37678.01	23493.39
24526.16	25434.46
25501.84	34096.96
24615.37	24669.09
39245.45	36152.59
37625.09	22141.66
23246.29	21158.55
26240.95	31353.23
33046.94	27603.21
20178.32	33690.03
19031.96	25124.13
31916.79	26913.58
24329.77	22561.92
17686.36	25714.5
34257.57	27895.99
26080.96	22672.43
31579.1	17015.19
25041.03	25562.44
24928.73	29106.52
27688.86	28519.66
32265.53	26928.31
22177.9	24474.94
31541.1	36148.23
20144.87	32598.67
24861.84	34560.94
31344.85	28404.05
30726.89	20428.22
28564.01	35780.89
25915.52	25307.28
33213.87	20311.06
25622.29	25885.67
38598.58	37571.26
40964.06	33011.55
38085.66	30976.85
31058.94	24821.89
32478.88	27190.17
30575.29	27961.8
29817.07	34214.62
24552.42	22452.03
18921	24802.63
24827.32	24369.87
33433.08	23668.2
20795.68	23313.58
25196.33	26389.02
43013.88	31064.47
30972.69	24940.23
33275.71	20137.26
29894.33	32767.7
27479.8	27865.75
27038.83	33268.69
19643.29	24244.27
23182.03	21909.37
39677.7	24277.78
24571.55	37495.69
26425.26	15522.45
33281.62	20965.09
30698.76	24584.5
24507.43	30592.06
35386.92	32968.32
27660.27	43902.84
37277.75	24279.83
31776.98	35930.45
23977.1	24651.19
23365.75	31806.43
31789.82	21501.21
26340.45	23671.4
23173.92	34849.24
36588.43	26864.92
18375.75	23737.34
18267.7	40566.01
37161.73	24475.16
34381.66	33748.1
30784.77	40807.15
29814.9	16084.06
22136.97	29831.96
33998.9	22535.79
21655.53	21221.3
25827.29	19103.35
26335.15	25173.65
33858.27	24719.53
32253.8	26487.45
16152.47	30132.34
24840.46	23424.95
30606.54	24874.67
35155.38	26046.6
28760.58	24322.71
33111.04	35687.1
25859.64	27981.44
39196.83	31298.48
27451.82	38644.49
33799.13	22580.6
26247.5	28187.55
29487.09	29154.12
23456.22	25360.23
26689.59	45232.58
23523.06	19139.85
30947.39	22766.99
33199	32423.04
36338.08	30850.14
26219.9	24771.26
39524.21	28677.5
31774.84	34808.76
23173.07	32260.12
18467.78	24682.43
28752.42	29081.14
27345.22	30504.77
24249.88	35980.8
35986.68	23486.2
30530.89	21958.26
28494.51	25444.03
29357.56	31356.01
26954.83	28805.72
17572.1	46581.64
29077.73	25341.22
45037.6	25113.49
19080.04	31847.44
30450.42	30332.92
25121.67	24534.47
33452.33	28635.47
35281.41	34895.29
24519.4	27999.79
39582.08	33054.36
32630.99	26878.7
17403.54	17558.99
33781.58	34538.4
31232.67	25309.33
27853.92	21785.12
31331.43	24012.32
24699.53	17213.37
33340.85	30263.05
22859.85	23196.71
27501.65	26574.86
33055.36	34852.21
26594.78	31139.78
34932.69	35408.81
39552.08	22619.49
18908.98	23698.64
38508.89	32479.21
28778.74	23727.21
39408.7	24452.78
23335.27	21678.11
27616.34	23041.25
20086.1	26457.03
15715.13	28075.07
28976.67	29366.67
21785.14	26403.54
26830.37	26416.92
21568.83	18465.6
28449.25	18168.34
27116.35	25601.89
39669.46	25559.33
27813.37	30871.41
35238.3	27679.97
17917.45	19315.91
27830.82	30234.99
30719.05	25824.01
26366.53	24750.61
33969.79	17509.3
32442.92	22349.82
32725.74	27805.83
25841.01	30571.86
32302.51	28570.14
24899.56	27077.91
29616.38	23445.49
30718.57	31656.75
21938.32	28934.35
29503.32	22015.19
27234.87	26163.75
26744.53	31161.73
32445.25	33619.76
35425.34	28921.84
30033.94	23809.29
32860.94	30104.53
29703.93	32154.98
29258.2	19573.85
23996.13	33896.62
34331.49	21237.66
27572.32	25386.28
19804.37	21126.59
24309.52	24090.96
40221.78	25622.59
27248.4	23804.73
32166.9	35601.35
15037.82	27047.45
28392.14	27223.16
20121.46	29956
18819.16	23465.77
36733.75	27024.79
41525.16	26206.13
30640.36	24229.67
29364.99	42335.59
25741.5	37319.73
22349.39	31240.07
28446.43	27768.73
29568.96	25698.02
17532.59	27196.26
33916.21	20030.65
13337.84	25202.33
24974.25	31694.35
32748.01	22220.83
33206.53	22932.15
37186.24	37933.9
14733.72	31757.53
29806.06	29003.29
33178.68	29090.98
39069.22	24012.89
40464.69	23613.01
32666.12	20485.99
21877.66	31838.69
22274.45	21600.26
21699.49	26998.75
40785.79	21429.37
31750.42	25557.85
23876.96	36810.43
28462.53	25031.47
28415.27	31255.95
18719.93	14691.81
36112.72	21664.24
27214.81	24321.37
24293.36	34859.9
24458.72	27792.13
27464.26	26667.96
33599.64	21290.28
33285.88	27633.67
36385.68	30258.48
23278.53	31057.61
36220.31	32712.88
20694.09	24275.47
30413.08	22721.04
28648.61	23676.59
22491.04	31955.61
23666.92	23224.68
36846.98	25452.96
33126.07	16595.6
29302.55	25698.61
37695.42	22008.24
27620.07	29986.79
21791.23	28658.21
24630.14	26202.24
19460.29	30924.68
24472.24	26856.52
35248.7	20525.79
37324.71	24903.01
30526.26	21901.41
21183.57	19584.79
26340.36	25479.57
29453.49	25997
39188.17	22042.81
41040.07	24806.31
25844.81	28147.33
26550.47	25368.51
34755.56	23891.65
24991.84	34277.37
38054.91	46295.71
23752.05	23262.52
38689.42	22091
23681.65	25938.75
24546.81	29325.6
17055.64	25285.35
20453.49	18430.89
20038.25	24837.97
20011.02	32250.99
27568.29	35323.76
28465.46	20065.61
35297.98	27813.85
27000.23	24027.68
28144.71	28535.6
23463.44	31730.77
33972.76	37688.73
21379.8	19488.44
23871.52	30417.68
31439.84	17853.48
19184.04	30842.98
30892.61	27180.66
25661.63	22443.53
28258.44	28317.63
25439.53	24903.61
25938.32	29546.37
32474.84	20200.5
32567.02	28948.5
30590.36	43590.14
36058.41	30170.04
17640.68	37200.76
19156.61	39252.85
23560.99	27857.01
39307.01	43770.54
32524.37	20068.13
35244.93	20102.27
25641.94	34925.78
33486.86	20807.38
31452.13	21435.26
21731.04	28631.25
34192.87	25729.07
31928.72	27263.2
27610.59	38089.68
32418.51	22086.82
32893.85	18971.13
31921.47	29324.32
16814.86	33185.57
30874.11	29711.94
32925.03	39747.69
25165.65	32662.22
18340.47	20108.79
24722.16	26000.43
22399.81	24797.07
24213.75	37372.18
25410.2	20027.83
39417.5	34120.97
18737.67	33961.89
22607.93	30095.76
34800.39	35071.17
26641.59	40405.18
22361.24	30198.62
30508.34	20427.34
18614.09	28989.38
27216.42	23499.09
31124.11	25255.61
35659.63	30771.53
17723.87	29037.89
33131.28	22884.59
27497.29	29238.88
28918.98	15557.79
34009.52	21955.14
31448.74	25123.1
40204.59	32171.99
31043	23991.8
23899.62	26983.6
28047.62	19131.62
20017.62	27379.07
37691.4	29065.07
22374.99	31003.81
28986.45	27189.6
31965.1	34745.52
30866.8	33698.79
27850.21	23910.25
31720.46	34655.81
30492.76	32826.04
29110.23	33126.35
25914.18	24168.63
21917.67	23853.38
27102.79	22373.58
26949.14	30656.68
32948.48	29548.09
27065.41	21341.22
24499.53	30948.1
37914.77	36154.65
22262.19	25792.14
31476.74	31182.29
33488.53	21188.06
20819.19	23335.25
28974.73	19183.57
27876.82	20076.41
21769.82	22316.15
28323.79	26848.6
22859.55	15267.32
24684.95	17064.75
37627.06	29988.05
22962.39	34469.5
35009.46	28837.88
29167.52	33485.62
30768.01	23191.84
17817.24	22314.23
42938.74	28589.19
23487.37	39691.75
26967.15	21183.3
27564.07	31618.18
33227.64	31614.49
21632.64	28270.7
30496.12	45542.11
27457.83	30977.36
30878.65	28577.35
23331.82	13934.75
32388.27	19318.91
18408.65	22200.4
33594.36	28240.5
26666.29	19033.82
18979.81	29684.23
20529.47	34603.33
46095.62	22426.8
24983.83	24886.82
35027.46	26326.4
23868.11	24248.21
28748.12	38942.91
32238.49	19908.33
18124.84	29972.88
22355.04	26536.34
24003.71	30378.88
22757.71	29191.27
21078.9	27900.27
39168.58	21060.93
30264.58	20814.37
29064.42	23161.81
30370.94	20650.43
36832.12	18522.9
24651.17	23581.54
27493.92	16812.86
36386.75	18284.32
34418.1	22566.76
25241.45	24971.59
26651.74	25583.61
24498.56	25979.01
34984.76	22810.83
27206.51	26962.21
35930.84	28595.3
20476.96	23220.24
24971.86	29715.54
27444.87	27346.49
36341.81	25360.99
25328.07	25263.57
21278.43	23471.18
28680.1	29944.02
42156.95	27466.12
29309.16	30171.26
26411.52	31701.73
31734.75	30148.8
22046.1	38044.83
23278.44	24335.36
20726.79	20382.88
25878.33	30222.72
33381.18	27371.13
27682.9	24354.46
33423.26	23013.03
31969.82	26854.02
37812.6	35416.3
32139.85	25931.81
27995.63	40686.89
30602.84	23346.97
21446.64	26985.04
28719.09	26904.27
28867.35	37231.59
25080.23	25631.13
30679.13	26169
28527.35	19250.62
33982.89	44092.85
27057.14	18664.83
35647.44	24000.75
27823.35	22449.25
25000	27066.32
26267.02	25706.13
34060.63	32056.87
23386.05	31251.26
35706.15	27853.89
28074.74	26505.76
24215.93	26785.03
29950.48	21410.82
31958.93	28288.71
34461.42	23275.09
17316.8	24721.1
31790.26	19615.43
35342.64	25470.97
27831.89	29552.46
21123.59	34548.97
40235.2	21205.55
27348.67	21413.31
21143.6	21454.6
36161.24	27265.33
37540.84	20823.01
23827.79	16473.22
31486.26	31331.02
34211.22	24255.21
36138.78	26784.21
30570.75	29031.71
25129.96	36338.29
32341.98	25634.66
30059.03	24355.92
37315.45	37079.75
24884.65	36266.14
32098.68	29745.75
36570.34	26676.79
26359.18	21631.81
29421.49	28792.95
26830.8	25785.92
33279.11	36229.47
27943.65	24851.08
14741.08	29408.39
33233.59	33990.2
34237.97	22410.36
38091.78	28905.66
33740.75	19373.9
39758.07	25356.54
21609.68	19571.5
23867.68	19164.44
26177.68	22154.82
29336.79	19283.66
25209.12	26368.56
28407.85	23141.02
36817.56	31910.23
25901.82	25596.22
21645.28	25204.98
34917.69	28616.86
36179.74	33839.59
20591.99	31206.59
19116.42	25810.53
33233.61	29090.01
24579.75	28196.4
25740.28	32280.31
37493.27	25949.04
18968.93	38151.87
23771.46	18429.64
20586.72	26293.65
33231.84	24361.59
19413.74	27297.68
18430	25898.4
38377.72	28889.7
34379.63	34077.17
31868.85	23881.99
20407.26	24514.25
38768.67	21939.19
27046.54	18786.8
18078.45	22852.35
28344.61	30448.97
36628.12	27718.34
36006.9	29318.91
32551.71	25939.14
28871.1	24628.46
24601.69	24025.99
25900.25	20207.15
31133.86	26826.08
24941.57	33111.23
31803.2	21855.24
24506.55	22105.51
19764.85	25431.31
41026.23	31455.65
31408.01	34961.77
15121.61	32531.63
26518.62	21579.94
23375.07	21942.04
32670.27	15162.65
29262.27	23928.41
31180	29860.6
33466.38	20857.94
37099.8	25329.02
23180.72	23801.85
18367.03	24227.73
23350.36	31603.9
30236.37	26822.75
20187.85	31724.36
29558.42	32605.23
24972.73	23238.85
19565.81	35586.78
26352.66	22940.05
38338.15	25986.35
26628.47	28126.33
23658.64	32274.87
28432.54	34002.11
24353.53	39878.04
28556.09	34404.49
22246.2	38865.93
24715.16	22966.39
32971.33	30273.08
28221	27634.83
32483.85	15001.81
21953.3	24199.95
29725.19	35442.81
31247.56	18482.07
29967.06	23476.25
19638.82	22245.33
24283.21	24605.28
29807.77	21182.75
30960.05	29878.46
38187.76	28688.87
30015.99	28176.24
32508.98	27725.38
34370.51	25529.47
32324.16	25985.18
28625.1	29472.13
28436.22	26263.33
25837.14	21541.43
34550.25	28984.72
21824.47	28126.75
16287.4	22056.1
23604.87	19849.51
22640.83	18882.12
28657.09	22160.8
15206.06	26404.14
35804.28	26646.34
26872.06	33523.7
27400.01	31463.26
26350.91	25837.56
28769.89	34985.55
27352.6	27897.5
35429.77	20017.62
27610.6	19971.61
31488.31	35311.99
22918.54	43021.45
31105.96	33781.94
32729.43	27933.54
29484.38	29695.39
27936.17	31032.89
33955.32	28228.84
23234.88	23703.56
32342.53	30812.49
28867.94	27887.87
39185.61	27822.03
29869.16	30288.53
17538.74	20903.42
23622.11	23449.83
27341.95	26593.02
31070.15	21835.22
20116.93	25815.76
28107.6	31824.78
24206.29	27245.33
29636.59	33017.68
28140.6	23478.94
18265.98	20708.12
24237.65	26502.52
27366.44	28764.65
22913.77	23439.37
32622.6	33239.79
20886.05	27151.51
27610.32	29223.49
29467.17	28214.66
37803.13	20077.46
32147.75	23026.28
22635.15	24305.42
28332.52	19207.86
20455.89	23822.73
32790.8	25496.3
31767.19	23060.2
37292.05	23333.28
29202.16	24958.84
33947.5	26209.51
27344.54	21495.18
31078.38	22649.45
23335.98	41108.05
27641.47	22904.46
20746.62	18217.44
40035.18	26349.21
26213.8	29918.22
21920.92	20249.61
30796.51	25867.77
19734.34	23193.46
27345.51	39052.88
23251.56	32111.14
22932.52	29565.47
29227.34	16170.57
25280.24	21576.16
38138.61	24672.72
29703.81	25660.24
31623.3	18154.56
18305.85	27063.35
32220.74	24888.97
27193.09	25468.21
27057.49	22112.51
19090.52	26002.56
25416.91	25954.21
26610.43	25331.63
38898.73	39651.38
27766.61	41852.62
28713.88	25171.15
23122.45	28521.48
41813.98	26872.25
32965.09	26388.91
25857.74	23302.23
28255.56	28704.34
21397.79	26496.05
31142.01	29915.67
26182.44	20880.88
31687.15	23774.39
29371.64	28468.35
21100.13	40909.16
30808.05	29356.74
29976.02	20668.05
40802.27	23609.46
24502.33	23929.83
23870.84	34180.95
27917.59	26365.58
27872.77	26991.94
26410.05	23150.36
27456.26	32751.85
17548.96	35060.25
28395.39	23233.58
21653.9	28750.89
28698	30241.43
24892.69	27409.84
28204.89	24611.05
22505.7	31531.28
29286.24	26350.4
23540.85	19616.13
37409.42	36320.63
24171.85	35232.85
20289.5	28107.14
28857.03	27002.23
22559.83	23384.08
30149.85	26376.35
30711.41	22018.26
32488.2	25435.92
25765.34	21867.21
41955.74	27882.31
37616.5	42058.27
23628.56	19095.42
22741.4	28822.46
33253.21	23131.94
25440.02	34439.08
19177.58	25838.49
23890.94	28115.87
34661.04	40656.83
21531.9	26460.93
30707.94	28850.34
27918.08	43047.48
28390.61	23538.97
21311.83	27383.59
37300.17	30227.9
31864.15	25459.89
32030.07	26735.11
21982.79	30633.6
24045.01	22134.36
16096.13	36251.33
40520.46	21833.69
26141.06	24240.16
40349.07	30387.71
38187.63	30882.66
28089.9	28817.79
28315.85	36895.17
24930.21	27114.09
20270.93	27975.8
22297.36	19095.36
36445.75	36397.93
32612.3	29735.61
27817.14	28163.12
25674.16	29495.64
28752.32	29097.07
18956.7	21024.62
22690.38	26018.47
25278.6	28757.93
21641.41	29002.21
26638.85	25187.44
25758.55	27625.62
21574.07	27883.77
28075.84	18276.9
20494.24	32646.53
25042.73	33748.72
28466.11	26024.06
34149.12	28700.41
35280.23	23849.13
21109.15	26843.04
21680.93	34107.83
30914.19	20285.35
30774.98	32063.83
27021.55	19364.84
28759.91	32229.27
21439.69	28951.67
28075.31	32601.12
24671.23	24185.08
37839.96	31186.11
30369.27	30789.01
22756.31	29509.46
30640.6	18787.54
25515.79	25239.05
25594.62	28991.28
26957.62	22552.9
22905.03	26053.81
33676.33	30673.29
36204.27	31656.86
30245.77	20074.34
33174.54	25298.61
40240.89	22903.95
29230.21	26260.03
17086.94	18729.77
19210.36	27251.93
29918.64	22608.95
37943.96	25849.59
27202.78	26794.53
37886.28	44278.79
32172.51	26195.25
27113.62	28214.26
34218.38	26004.81
26450.95	20323.61
27418.81	24642.9
30319.89	19023.2
39528.7	23203.26
21752.86	38000.53
17101.65	37684.47
28801.09	21948.55
26692.94	30967
30326.82	20604.82
24078.35	18757.63
30474.83	21463.48
26147.11	20275.22
37102.38	25762.74
21475.61	25488.64
23608.72	24464.85
28081.58	23124.32
28412.46	33873.6
33524.65	31853.79
33080.26	22155.39
23507.06	20724.18
26807.15	25626.35
23042.55	22162.27
33001.06	32845.72
34684.8	21414.03
16274.3	25219.33
22496.51	25552.22
33137.02	27908.41
20647.95	34265.64
34893.87	20568.51
33656.67	40608.46
42807.87	40958.71
21840.42	23161.88
30826.26	24150.76
33172.77	20919.87
25127.62	26725.19
30543.65	26765.99
27496.14	28364.1
32404.68	25503.5
22431.76	32728.75
27342.16	36574.25
23659.44	21162.91
23697.02	26476.42
29343.06	23094.43
34362.55	26053.06
26616.07	28134.96
23376.69	26777.29
28099.29	26150.93
27918.44	28939.12
26285.12	15915.21
19794.5	24355.77
26148.72	23445.27
22836.95	24092.04
24312.34	28911.46
19501.75	27060.79
41621.27	24596.21
21653.94	23531.74
23095.49	21626.43
36243.39	24311.62
27235.62	19295.26
33879.51	36459.46
28500.06	22349.65
30185.06	27698.84
27080.93	26159.17
24834.83	29966.09
27471.02	28082.82
24732.51	27569.53
30010.85	27646.16
25226.99	22660.12
31745.19	18938.88
33833.73	21274.28
20774.69	29913.36
28545.34	18857.1
28588.69	28660.48
31632.19	34070.55
26555.89	27731.36
15762.36	24901.76
28884.65	24875.19
28320.2	27503.42
31810.41	22577.88
34741.78	29752.15
33795.37	31862.83
26578.42	21291.86
28955.63	21829.59
34671.16	44744.62
30592.01	24106.09
30665.95	28887.39
39838.15	27900.99
35352.22	18733.44
45181.03	26515.7
32316.87	27809.13
26140.82	16916.02
26211.21	25484.59
21707.24	27624.27
30675.54	31353.41
34230.26	26068.84
34887.48	26620.9
19873.48	27312.37
27320.78	26519.86
21077.63	25585.35
33951.17	19406
25212.59	26431.22
18071.33	24392.27
21014.78	25940.09
35812.31	34611.92
32251.71	32517.86
25737.16	34739.9
35931.29	32720.59
33998.92	18262.73
22924.89	29772.84
27582.75	28889.54
22510.77	31100.17
41638.96	26829.01
13786.11	23494.06
23116.16	23552.96
29314.3	37370.84
37494.39	23767.98
24054.94	23561.43
28997.49	28961.47
35294.83	21408.56
40377.59	36291.13
28060.09	19728.21
40965.13	18091.41
38814.54	27202.37
23904.59	21510.78
22945.97	23545.12
31740.64	19825.8
30496.82	29015.61
28210.78	32720.65
27334.32	24365.27
43603.33	28825.31
22503.32	24481.63
30186.09	23221.28
23924.24	26823.47
26666.42	27832.09
29856.66	19710.74
33462.67	22285.78
37219.02	30245.22
30989.62	30711.7
17224.2	38220.1
18034.45	26044.85
24682.24	28704.79
29446.18	26413.41
19291.72	26334.74
35681.66	30050.51
20989.79	26803.53
35463.96	30947.34
30547.93	28882.47
32963.39	23778.34
32629.46	34021.8
25489.12	24503.57
35936.67	27421.45
41991.6	21337.21
24520.39	20352.13
36118.7	31598.96
30034.25	23582.52
35814.72	17816.23
19464.23	27047.17
20583.32	18954.48
27672.15	27970.28
29401.73	24282.83
31960.78	24994.63
28660.12	22299.11
30390.64	27559.72
25889.48	27561.11
25749.61	27950.55
22496.73	26084.82
37541.05	29665.02
27410.64	28040.78
32126.08	20816.43
41034.61	35891.33
22218.81	25395.26
27026.52	26244.3
35284.26	23672.96
24826.28	37146.7
27659.78	37033.15
29199.72	19271.71
24026.36	27782.55
20649.36	26385.71
30636.25	32399.98
38227.88	24112.81
19159.28	29438.83
21198.34	28597.58
23967.46	18049.74
27599.1	46653.1
29188.93	25569.05
37303.98	30030.19
23013.48	22109.48
31415.3	25355.44
25537.31	36301.24
42868.44	32402.4
27261.01	37348.38
29391.8	19535.53
36546.79	20013.05
15221.26	26706.47
32606.87	23276.48
28133.5	29673.09
41577	23136.21
34392.89	25197.82
23532.21	24896.31
25500.23	39196.3
24508.03	37080.57
26995.47	26316.55
24080.2	38229.52
31349.35	31845.79
20673.59	23765.06
28178.67	24305.48
21261.22	24095.6
30617.5	34115.12
31909.93	23627.23
41799.77	25377.81
25867.49	29987.4
35387.87	20841.17
21040.97	23721.73
28253.51	30595.19
29753.8	30974.39
27983.24	27277.25
31936.35	18983.92
20298.82	26783.23
28858.95	26697.41
23475.92	23856.53
34452.09	20856.74
25264.99	33207.93
26363.9	20346
29059.53	21047.36
22903.4	20306.83
22989.05	38433.08
38084.94	26705.22
39745.87	32626.11
29807.41	22148.19
35182.91	35169.39
18866.12	24630.39
31380.14	19543.46
23085.1	22803.86
36042.75	21030.92
27372.33	27705.92
32043.8	20403.9
28596.3	36140.35
19371.62	21122.9
35886.11	23306.57
35621.65	19230.45
31860.61	24813.01
38532.75	24147.05
29358.11	32795.73
31884.21	27648.06
30519.79	29466.98
24713.96	19121.42
25813.37	24501.12
27319.57	18164.7
30477.22	22609.24
16259.59	25065.81
28910.24	36407.98
25450.7	24005.19
23758.88	40264.22
30490.21	24354.26
18723.18	31331.35
23474.25	21966.55
38188.02	34663.73
27433.37	31670.88
25139.64	20706.21
24804.44	26614.8
23686.49	25376.68
22264.95	24964.27
29917.5	18172.46
23380.28	29019.62
27294.81	31699.36
31449.12	33968.39
34306.18	20515.15
25313.62	23267.04
32992.95	20850.67
31735.93	22732.02
27270.31	29014.91
28347.93	27775.42
31667.6	31390.91
27905.58	20884.84
21896.92	26282.21
20028.51	22150.41
19400.18	27306.82
27277.7	32852.64
20626.22	26016.7
32191.38	25971.56
35400.35	27583.69
22829.95	21756.73
27794.07	17210.83
32754.63	32416.79
32952.8	27208.04
22564.29	21441.14
39772.49	22379.59
36591.37	22936.24
27280	24093.37
34050.06	29232.23
18958.89	25093.91
20231.88	22996
18388.75	27943.31
33931.24	23413.47
21246.15	21643.07
30983.74	29790.65
19585.22	33256.24
27368.75	29812.56
24747.61	23454.03
33277.72	26155.8
37169.87	35231.69
38288.55	22437.91
40020.71	26207.86
26649.91	32430.65
24634.27	22775.57
40169.38	23894.84
36803.77	26869.97
23885.25	25695.17
26310.78	28085.36
29968.5	26971.96
19339.98	25299.89
30674.45	22599.77
21073.9	26443.26
36867.87	19471.06
22080.31	23691.08
25127.14	28319.23
24003.61	32261.9
31646.03	31220.55
36092.58	31708.33
33354.76	20594.49
33209.81	20285.53
24143.97	31035.53
30119.44	33498.64
34561.02	20873.16
34045.95	20643.43
34524.31	25106.67
30153.14	24372.99
21372.9	25078.08
25910.93	23627.41
23996.69	23758.77
36819.73	26272.3
34501.76	28945.92
18001.58	26019.45
25493.59	20180.36
38422.58	22161.2
29792.83	37707.04
26459.03	25215.47
26117.28	33830.85
28759.7	34973.21
24349.89	38427.31
33869.68	14365.64
22174.6	19455.42
30365.79	30595.64
23280.47	18484.91
32961.33	40790.26
36544.76	30029.81
35597.66	16006.96
37090.07	20454.09
32040.63	28123.48
29202.17	30091.99
17693.37	19545.24
33031.05	30550.3
24504.74	28330.98
25887.4	19812.31
34718.78	32435.12
25089.76	46242.82
23538.93	17887.4
33605.56	36121.77
32296.68	26004.95
37608.07	21501
37658.56	23632.07
30654.6	21891.68
29225.85	26910.29
35807.33	15544.16
31777.52	24497.25
25723.68	25247.72
31073.47	37251.85
30759.68	35067.32
31263.92	30782.83
34650.11	28251.69
18061.57	20897.02
29566.98	29403.28
29482.75	28191.3
26436.43	26215.55
36520.56	18147.04
28676.13	22199.82
23873.26	27633.74
22270.04	26021.78
19186.56	22039.32
23856.51	27928.44
27115.31	29138.09
33886.27	24296.53
36270.05	23643.9
21358.53	26155.41
29623.78	28575.46
34108.75	32458.54
31271.22	27443
30671.96	21450.76
27795.94	27291.09
37368.42	22883.71
23620.48	28170.87
21242.88	22497.15
36688.93	26851.54
40039.61	20522.21
19969.1	35135.15
24382.47	23369.78
28564.73	23411.37
29981.13	30705.45
35435.25	23032.01
27095.14	21800
26247.67	22042.91
30900.28	28629.98
21900.55	31595.99
49456.67	27460.04
29909.04	26791.47
20208.65	26940.72
21907.2	25081.57
27831.12	30982.67
30375.05	21961.29
33363.72	19942.13
37237.24	28795.36
20431.37	28317.29
36047.47	26812.14
36396.37	28291.66
32399.84	24582.13
22554.21	28181.98
25932.77	29800.03
18532.23	36694.49
17749.31	31569.68
28756.46	32978.04
24910.15	26516.18
23649.94	15519.79
20794.55	23770.45
26203.34	31426.62
28771.41	21052.96
40894.49	20555.64
17350.64	24141.2
26153.95	29660.36
27433.5	24159.01
40181.7	34329.61
31140.5	33687.9
34721.6	35785.94
26102	23701.64
17078.51	28165.97
41243.19	35766.19
28307.44	24152.92
25231.7	20888.76
26241.29	28826.53
32225.65	24986.02
27537.67	20107.37
32598.76	17913.66
30671.58	29221.9
27406.08	20050.29
26453.08	27184.85
22175.16	27305.32
32449.97	19876.76
13005.57	37058.13
27186.08	25304.56
28610.52	35187.72
37429.11	28833.92
30742.72	22530.85
23883.02	18371.04
35228.69	39295.13
19521.97	43880.85
25516.12	36162.66
32577.11	33841.59
24437.73	22566.31
29592.9	28629.02
30367.16	26265.07
26800.48	28126.56
28382.92	25261.45
22133.31	32526.93
39411.76	36373.9
41406.16	26113.05
23236.48	28291.51
34444.24	29263.07
30390.34	36891.04
30628.24	31114.11
36508.83	31697.14
29908.63	25572.5
27729.19	27114.4
23557.81	27028.04
30595.1	29889.33
25647.94	26629.15
30275.77	24854.83
39187.06	37577.1
28541.36	20925.79
27507.27	20376.34
32625.61	22265.17
36263.6	34950.76
29832.46	36490.43
28372.9	28826.51
29829.25	27891.02
19256.66	24214.53
34421.51	21600.16
36584.74	23778.92
34236.4	25619.03
38123.93	29592.04
25349.27	24441.33
22553.85	31771.39
21110.36	31738.5
37260.23	20906.94
31289.15	42808.79
34315.91	30935.74
22600.2	36674.52
22862.21	32140.19
20836.63	24241.83
19449.67	23043.35
21544.68	18087.14
22518.82	18314.73
28666.37	22369.92
21786.18	23685.12
23541.55	25290.01
27415.54	30566.42
39451.22	26380.5
22444.48	32281
31380.19	25997.28
23324.37	19481.85
27001.92	26234.11
23879.48	28718.37
33976.55	27857
29645.43	24001.2
25588.1	30806.77
37805.58	24976.49
25557.2	29906.5
22848.9	26877.1
38100.96	35335.94
34797.78	24997.09
27471.51	22191.36
34205.46	22591.79
31646.39	36382.29
24236.81	22096.6
28927.24	26920.91
23211.85	28920.42
27617.2	18842.23
19633.82	29282.29
29442.81	22932.17
32063.04	23101.92
32271.64	35210
26275.18	25301.05
23996.87	26289.52
24772.65	24033.42
24769.82	28970.63
33529.07	22659.97
22972.86	27206.43
35101.5	20989.91
26607.96	24131.99
32126.6	25037.25
34129.75	44009.99
29215.42	26145.06
33467.93	20683.6
30870.95	25391.86
30076.77	38697.73
26814.6	29809.65
33699.59	21245.42
37818.37	30920.28
22846.67	40766.58
33306.04	41339.94
30743.16	15862.79
31630.86	22124.44
28732.66	18870.39
33362.57	29056.88
22103.39	28781.83
35848.67	22843.03
32264.5	24505.31
25303.36	19229.38
21655.47	34161.52
29693.14	36118.69
26577.45	32985.72
18751.56	27234.95
27735.22	24732.68
40395.64	19671.65
27879.16	20231.74
38946.05	25787.18
24974.93	27699.14
29810.6	27006.51
29602.39	33305.64
19937.38	27008
34352.4	23868.82
22939.96	22921.87
33210.99	27101.61
28803.63	26539.17
34540.72	28097.7
27109.23	17529.07
20224.69	25562.8
30877.69	26929.53
31093.35	25564.67
37416.17	27695.37
25058.92	29420.54
20893.16	31319.27
27623.82	27269.72
30592.24	22706.16
27050.72	34412.03
33084.17	28068.35
31891.67	27942.02
31862.68	33839.67
22074.58	17879.96
38878.44	26249.01
35682.33	35570.66
34502.24	27591.91
18301.77	25037.89
23458.53	20411.53
34825.99	20917.55
28248.98	22284.54
26095.18	24789.38
22671.86	30783.21
29745.94	33938.96
39198.49	18504.9
29092.3	22781.76
35241.34	38088.94
28996.19	24960.3
34845.7	35619.12
28563.03	35887.71
27272.36	24443.85
23189.86	25723.82
40482.05	24995.61
35926.76	24420.69
21928.83	37027.35
27464.25	24865.66
26993.7	16767.99
35290.42	33314.33
23720.92	30579.65
28599.05	19542.15
30340.04	31449.96
37582.61	20218.48
22688.16	25024.4
23411.37	48805.25
22824.87	26312.79
21226.53	19019.58
36023.63	20452.29
19674.21	23042.97
24247.14	19686.36
26070.45	26410.45
28301.41	33476.07
38500.72	33946.92
24981.49	22618.08
25021.08	25526.72
34397.54	23110.01
33010.42	36524.37
35579.59	23155.22
28170.14	21470.69
30821.13	41817.51
21705.59	26902.5
31896.65	26552.98
30624.19	25357.83
31167.49	23708.29
23157.36	31031.87
29433.5	24575.93
36220.95	21411.23
28897.82	21711.79
26995.25	39668.69
34657.73	22030.7
32899.63	27257.21
34177.86	19992.63
33021.81	23661.67
40169.05	29051.34
28178.41	33223.6
31715.63	13854.35
24600.84	15689.45
36868.22	26532.12
24327.9	25250.93
29552.24	29947.6
27459.96	33657.27
38305.65	31009.82
35165.41	33187.24
40323.97	31712.48
25603.13	20902.27
27805.33	31943.09
33557.63	25933.04
19719.3	30720.43
18090.71	23239.42
30438	37715.23
26859.51	31931.31
18272.42	26282.26
22389.54	31856.89
28675.49	23290.39
18290.95	27622.29
20030.77	22388.38
31142.88	28419.85
27719.65	28372.54
26036.43	30968.49
30615.44	30876.61
25270.54	26894.14
22224.3	22828.39
33213.96	21288.22
19939.69	18839.39
38753.12	30901.16
16621.99	22703.43
29803.76	29610.69
30033.92	23490
31891.86	21323.88
29411.99	24985.14
27225.51	29052.01
35262	24497.07
38848.34	22996.12
29367.94	22484.66
39626.3	32628.49
20435.35	37847.59
39774.93	32189.75
32502.97	29312.64
29594.57	34989.01
[truncated: 2,991 more rows]
