# Supplementary material for: Ezrin, radixin, and moesin are dispensable for macrophage migration and cellular cortex mechanics
Source: EMBO J. 2024 Jul 18;43(21):4. doi: 10.1038/s44318-024-00173-7 (PMC11535515; doi:10.1038/s44318-024-00173-7)
Supplement: Supplementary file 23 — Source data Fig. 5 [file 44318_2024_173_MOESM23_ESM.zip › Figure 5_Cortex/5D_E Pincher/5D_CortexThickness_per cell.xlsx]

## Sheet: 5D_CortexThickness_per cell
WT	tKO#1		Median cortex thickness at low force (nm)
164.57	446.52
242.21	46.3676
291.903	234.495
202.746	140.582
138.242	212.008
377.346	127.279
299.082	302.49
192.169	82.2951
219.073	228.976
252.053	589.649
190.343	164.354
257.462	138.175
266.451	655.044
250.81	215.036
234.839	210.756
773.436	109.83
519.101	132.654
305.179	298.501
708.123	330.724
238.91	135.228
517.114	402.901
252.847	292.094
111.245	150.285
330.424	364.115
143.547	160.855
215.939	233.57
187.837	123.642
158.179	184.999
199.02	596.909
