# Supplementary material for: Ezrin, radixin, and moesin are dispensable for macrophage migration and cellular cortex mechanics
Source: EMBO J. 2024 Jul 18;43(21):4. doi: 10.1038/s44318-024-00173-7 (PMC11535515; doi:10.1038/s44318-024-00173-7)
Supplement: Supplementary file 23 — Source data Fig. 5 [file 44318_2024_173_MOESM23_ESM.zip › Figure 5_Cortex/5D_E Pincher/5E_ Tangential modulus_per cell.xlsx]

## Sheet: 5E_ Tangential modulus_per cell
WT	tKO#7		Tangential elastic modulus (Pa)
3434.56	6082.71
6408.37	8205.67
2092.83	27041
9845.76	2941.89
3071.29	3979.83
558.392	3437.06
2902.24	3350.66
3212.1	11086.9
4480.56	3003.72
3442.51	7465.28
8564.85	6608.28
4152.46	467.026
3223.71	2555.19
6906.77	4556.08
3390.99	5563.86
687.024	7080.83
1213.72	10975.2
2263.04	5095.09
2618.97	9527.92
18727.8	2454.5
5981.05
3230.87
2579.1
4932.92
3311.72
8444.47
4920.83
1920.75
5252.9
