# Supplementary material for: Ezrin, radixin, and moesin are dispensable for macrophage migration and cellular cortex mechanics
Source: EMBO J. 2024 Jul 18;43(21):4. doi: 10.1038/s44318-024-00173-7 (PMC11535515; doi:10.1038/s44318-024-00173-7)
Supplement: Supplementary file 24 — EV Figure Source Data [file 44318_2024_173_MOESM24_ESM.zip]

Archive with 20 entries (17 files):
- Figure EV3_Phagocytosis/
- __MACOSX/._Figure EV3_Phagocytosis
- Figure EV3_Phagocytosis/EV3 A Images/
- __MACOSX/Figure EV3_Phagocytosis/._EV3 A Images
- Figure EV3_Phagocytosis/.DS_Store
- __MACOSX/Figure EV3_Phagocytosis/._.DS_Store
- Figure EV3_Phagocytosis/EV3 B-E Graphs/
- __MACOSX/Figure EV3_Phagocytosis/._EV3 B-E Graphs
- Figure EV3_Phagocytosis/EV3 A Images/tKO OVA 60'.tif
- __MACOSX/Figure EV3_Phagocytosis/EV3 A Images/._tKO OVA 60'.tif
- Figure EV3_Phagocytosis/EV3 A Images/WT OVA 60'.tif
- __MACOSX/Figure EV3_Phagocytosis/EV3 A Images/._WT OVA 60'.tif
- Figure EV3_Phagocytosis/EV3 B-E Graphs/EV3 D.xlsx
- __MACOSX/Figure EV3_Phagocytosis/EV3 B-E Graphs/._EV3 D.xlsx
- Figure EV3_Phagocytosis/EV3 B-E Graphs/EV3 E.xlsx
- __MACOSX/Figure EV3_Phagocytosis/EV3 B-E Graphs/._EV3 E.xlsx
- Figure EV3_Phagocytosis/EV3 B-E Graphs/EV3 B.xlsx
- __MACOSX/Figure EV3_Phagocytosis/EV3 B-E Graphs/._EV3 B.xlsx
- Figure EV3_Phagocytosis/EV3 B-E Graphs/EV3 C.xlsx
- __MACOSX/Figure EV3_Phagocytosis/EV3 B-E Graphs/._EV3 C.xlsx
