# Supplementary material for: Ezrin, radixin, and moesin are dispensable for macrophage migration and cellular cortex mechanics
Source: EMBO J. 2024 Jul 18;43(21):4. doi: 10.1038/s44318-024-00173-7 (PMC11535515; doi:10.1038/s44318-024-00173-7)
Supplement: Supplementary file 24 — EV Figure Source Data [file 44318_2024_173_MOESM24_ESM.zip › Figure EV3_Phagocytosis/EV3 B-E Graphs/EV3 D.xlsx]

## Sheet: Feuil1
	t (min)	WT				tKO
	15	6.834	4.476	6.117	2.59	1.52	6.288	0.954	5.999
	30	15.352	13.829	11.59	11.724	4.976	19.252	9.365	11.961
	60	24.786	17.147	18.211	21.211	17.361	26.195	22.08	45.949
	90	46.144	33.075	36.946	52.719	33.204	40.506	33.653	56.01
	120			54.159	69.32			52.615	67.769
