# Supplementary material for: Ezrin, radixin, and moesin are dispensable for macrophage migration and cellular cortex mechanics
Source: EMBO J. 2024 Jul 18;43(21):4. doi: 10.1038/s44318-024-00173-7 (PMC11535515; doi:10.1038/s44318-024-00173-7)
Supplement: Supplementary file 24 — EV Figure Source Data [file 44318_2024_173_MOESM24_ESM.zip › Figure EV3_Phagocytosis/EV3 B-E Graphs/EV3 E.xlsx]

## Sheet: Feuil1
	t (min)	WT				tKO
	15	10.8	0.8	11.9	7.2	11.2	1.9	9.1	6.1
	30	24.6	8.3	37.6	31.3	42.3	8.6	22.2	28.2
	60	25.1	8.3	29.7	39.8	33.5	4.6	46.0	45.2
	90	45.8	25.9	57.8	54.0	48.4	25.9	58.0	50.0
	120			84.1	65.5			83.0	76.6
