# Supplementary material for: Ezrin, radixin, and moesin are dispensable for macrophage migration and cellular cortex mechanics
Source: EMBO J. 2024 Jul 18;43(21):4. doi: 10.1038/s44318-024-00173-7 (PMC11535515; doi:10.1038/s44318-024-00173-7)
Supplement: Supplementary file 24 — EV Figure Source Data [file 44318_2024_173_MOESM24_ESM.zip › Figure EV3_Phagocytosis/EV3 B-E Graphs/EV3 B.xlsx]

## Sheet: Feuil1
	t (min)	WT				tKO
	5	16.0	8.6	3.6	7.8	6.4	14.0	1.1
	10	15.9	14.67	8.5	6.3	14.3	21.9	2.3	19.9
	30	37.9	25.2	2.4	26.4	22.7	38.9	36.6	32.3
	60	30.2	31.7	22.5	43.8	25.5	47.4	35.5	52.7
