# Supplementary material for: Ezrin, radixin, and moesin are dispensable for macrophage migration and cellular cortex mechanics
Source: EMBO J. 2024 Jul 18;43(21):4. doi: 10.1038/s44318-024-00173-7 (PMC11535515; doi:10.1038/s44318-024-00173-7)
Supplement: Supplementary file 24 — EV Figure Source Data [file 44318_2024_173_MOESM24_ESM.zip › Figure EV3_Phagocytosis/EV3 B-E Graphs/EV3 C.xlsx]

## Sheet: Feuil1
	t (min)	WT				tKO
	5	47.1	25.9	50.0	38.4	42.0		33.3
	10	79.4	63.2	60.7	48.1	62.1	64.7	28.6	67.0
	30	76.5	67.2	40.0	76.2	67.5	84.0	72.1	78.8
	60	66.3	77.7	81.6	78.8	88.0	82.8	84.1	75.1
